# Supplementary material for: Airway metabolic profiling during Streptococcus pneumoniae infection identifies branched chain amino acids as signatures of upper airway colonisation
Source: PLoS Pathog. 2023 Sep 5;19(9):e1011630. doi: 10.1371/journal.ppat.1011630 (PMC10503754; doi:10.1371/journal.ppat.1011630)
Supplement: S2 Table — Peak boundaries, peak numbers and associated metabolites are listed. Where a peak is unique to either lung or nasopharynx spectra, this is indicated by a + symbol. Notes are added to indicate small/margin peaks or where identified metabolites are from sample preparation carry-over. (XLSX) [file ppat.1011630.s002.xlsx]

## Sheet: Pattern File
Start of peak boundary Naso	End of peak boundary Naso	Start of peak boundary Lung	End of peak boundary Lung	Peak No.	Metabolite Name	Unique to Naso	Unique to Lung	Notes
9.614	9.587	9.606	9.596	1	Unknown_1
9.369	9.337	9.3687	9.35	2	Unknown_2
9.347	9.336	9.347	9.336	3	NAD+_3
9.156	9.14	9.156	9.14	4	NAD+_4
9.0163	8.9916	9.0163	8.9916	5	Unknown	+
8.9618	8.9158	8.96	8.929	6	Unknown_5
8.847	8.8254	8.847	8.8254	7	NAD+_6		+
8.7344	8.6944	8.727	8.695	8	Unknown_7
8.66	8.64	8.66	8.64	9	Unknown_8		+
8.625	8.6	8.625	8.6	10	AMP/Unknown_9
8.5924	8.5701	8.5924	8.5826	11	Unknown_10
8.5667	8.5522	8.5613	8.5227	12	ADP/Unknown_11
8.5192	8.4926	8.5192	8.4926	13	Unknown_12		+
8.4669	8.45	8.4669	8.45	14	Formate_13
8.4347	8.4307	8.4347	8.4307	15	NAD+_14		+
8.4315	8.4232	8.4315	8.4232	16	Unknown_15		+
8.4234	8.4205	8.4234	8.4205	17	Unknown/NAD+_16		+
8.3571	8.3328	8.3571	8.324	18	Unknown_17
8.3308	8.3215	8.3199	8.3065	19	Unknown_18
8.2985	8.2888	8.2976	8.2849	20	Unknown_19
8.2875	8.2816	8.2875	8.2816	21	Anserine/AMP_20		+
8.2814	8.2495	8.2814	8.2495	22	AMP_21
8.248	8.2229	8.248	8.2229	23	ATP/Unknown_22
8.221	8.2191	8.221	8.2137	24	Adenine/Unknown_23		+
8.2191	8.1888	8.2133	8.183	25	NAD+/Unknown_24
8.1819	8.1779	8.1819	8.1779	26	NAD+/Adenine_25		+
8.175	8.1665	8.175	8.1665	27	Unknown		+
8.1547	8.147	8.1547	8.147	28	Unknown_26
8.147	8.1437	8.147	8.1437	29	Unknown/NADP+_27		+
8.1357	8.12655	8.1334	8.1235	30	Unknown_28
8.12381	8.11669	8.1214	8.1122	31	Unknown_29
8.11623	8.10803	8.1094	8.1024	32	Unknown_30
8.10632	8.09766	8.0987	8.0908	33	Unknown_31
8.09071	8.08353	8.09071	8.08353	34	Unknown	+
8.07328	8.06593	8.07328	8.06593	35	Unknown	+
8.06217	8.05573	8.06217	8.05573	36	Unknown	+
8.03852	8.03277	8.0339	8.0319	37	Unknown_32	+
8.0118	8.009	8.0118	8.009	38	Unknown_33
8.009	8.00694	8.009	8.00694	39	Unknown_34
8.01055	7.99762	8.0065	7.9962	40	Unknown_35
7.99762	7.99169	7.9937	7.985	41	Unknown_36			Peak Very small
7.98446	7.97625	7.9818	7.9739	42	Pi-Methylhistidine_37			Peak Very small
7.97426	7.9566	7.9677	7.9566	43	UDP-glucuronate/UDP-glucose/Unknown_38
7.9553	7.93922	7.9553	7.9428	44	UDP-glucuronate/UDP-glucose/Unknown_39
7.93831	7.93364	7.9416	7.9348	45	Unknown_40
7.92788	7.92076	7.9331	7.925	46	Unknown_41
7.9082	7.90116	7.923	7.9156	47	Unknown_42
7.88834	7.88105	7.8887	7.8772	48	Unknown/Uridine_43
7.88105	7.87655	7.88105	7.87655	49	Unknown	+
7.87655	7.86783	7.8754	7.8676	50	Unknown_44
7.86692	7.85667	7.867	7.8455	51	Unknown_45		+
7.85467	7.84875	7.8415	7.8367	52	Unknown_46
7.84419	7.83633	7.8363	7.8317	53	Histamine_47
7.83086	7.8067	7.8276	7.7885	54	Unknown_48
7.77816	7.76916	7.7848	7.7716	55	Unknown_49
7.7498	7.72329	7.7498	7.7329	56	Unknown/Tryptophan_50	+
7.68968	7.68296	7.68968	7.68296	57	Unknown
7.65909	7.6441	7.65909	7.6441	58	Unknown
7.61214	7.58246	7.6107	7.5742	59	Unknown_51
7.5542	7.5302	7.5542	7.5302	60	Unknown/Tryptophan_52
7.48988	7.46002	7.48988	7.46002	61	Unknown
7.44567	7.41399	7.444	7.408	62	Phenylalanine_53
7.39452	7.38343	7.39452	7.38343	63	Phenylacetate/Phenylalanine_56
7.38342	7.37339	7.38342	7.37339	64	Phenylacetate/Phenylalanine/5-Hydroxyindole-3-acetate_57
7.37211	7.36329	7.372	7.3683	65	Phenylacetate_59
7.36328	7.34465	7.36328	7.34465	66	Unknown
7.34335	7.33263	7.343	7.3303	67	Phenylacetate/Phenylalanine_60
7.33201	7.32033	7.3303	7.315	68	Phenylacetate/Phenylalanine/Tryptophan_61
7.31947	7.3066	7.31947	7.3066	69	Unknown
7.3066	7.28854	7.3066	7.28854	70	Unknown
7.28774	7.26307	7.28774	7.26307	71	Unknown			Small peak
7.20952	7.1808	7.2085	7.176	72	Tyrosine_62
7.10657	7.0946	7.10657	7.0946	73	Unknown
7.08235	7.06731	7.0834	7.0531	74	Carnosine/Anserine_63
7.0485	7.02641	7.0485	7.02641	75	Unknown
7.0116	6.9616	7.0116	6.9616	76	Unknown_64			Small peak naso
6.91595	6.88675	6.9151	6.8794	77	Tyrosine/Tyramine_65
6.8093	6.79847	6.8093	6.7996	78	Unknown_66
6.5264	6.517	6.5264	6.517	79	Fumarate_67
6.50575	6.48857	6.50575	6.48857	80	Unknown
6.35392	6.33012	6.35392	6.33012	81	Unknown
6.32917	6.3193	6.32917	6.3193	82	Unknown
6.31863	6.30898	6.31863	6.30898	83	Unknown
6.30793	6.29933	6.30793	6.29933	84	Unknown
6.29739	6.29062	6.29739	6.29062	85	Unknown
6.28241	6.27353	6.28241	6.27353	86	Unknown
6.2415	6.2268	6.2415	6.2268	87	Unknown_68		+
6.21303	6.19303	6.2158	6.1972	88	NADPH/Unknown_69
6.16537	6.16081	6.16537	6.16081	89	Unknown
6.16	6.15389	6.1627	6.1521	90	AMP_70
6.15342	6.14463	6.1521	6.1427	91	AMP/ATP_71
6.14168	6.12986	6.1427	6.1334	92	AMP/ADP_72
6.1301	6.1246	6.1301	6.1248	93	ATP_73		+
6.12825	6.11986	6.1253	6.1195	94	Unknown_74
6.1195	6.1148	6.1195	6.1148	95	Unknown_75		+
6.1148	6.0882	6.1128	6.0882	96	Unknown/NAD+_76
6.0882	6.07798	6.0882	6.07798	97	Unknown
6.07798	6.0737	6.0785	6.0737	98	Unknown_77		+
6.0737	6.6569	6.0737	6.0671	99	Unknown_78
6.6569	6.0625	6.0671	6.0625	100	Unknown_79
6.0625	6.05213	6.0625	6.0532	101	Unknown_80
6.04247	6.0219	6.0507	6.0219	102	NAD+_81
6.01985	6.00548	6.0159	6.004	103	Unknown_82
6.00548	5.98299	6.004	5.9814	104	Unknown/UDP-glucose/NADH_83
5.98299	5.97608	5.9814	5.9747	105	Unknown/Cytosine/UDP-glucose/NADH_84
5.97608	5.96393	5.9747	5.9605	106	Unknown/Cytosine/UDP-glucose_85
5.9552	5.93533	5.9564	5.9336	107	Unknown/GTP_86
5.9309	5.889	5.9309	5.889	108	Unknown_87
5.88835	5.88304	5.88835	5.88304	109	unknown
5.87814	5.87163	5.87814	5.87163	110	unknown
5.8637	5.8507	5.8637	5.8507	111	Unknown_88			Small peak naso
5.81773	5.79249	5.8126	5.7912	112	Unknown_89
5.78343	5.75571	5.7857	5.7562	113	Unknown_90
5.75349	5.72859	5.75349	5.72859	114	Unknown	+
5.6342	5.5903	5.6342	5.5964	115	UDP-glucuronate/UDP-glucose_91
5.58253	5.57346	5.58253	5.57346	116	unknown
5.5641	5.5449	5.5641	5.5449	117	Unknown_92			Small peak naso
5.5327	5.5105	5.5327	5.5105	118	Unknown_93			Small peak naso
5.51171	5.48714	5.51171	5.48714	119	unknown
5.4297	5.39585	5.4297	5.3964	120	Unknown_94
5.39585	5.38518	5.3913	5.3767	121	Unknown_95
5.3715	5.34477	5.3715	5.348	122	Unknown_96
5.33866	5.2915	5.3476	5.2915	123	Unknown_97
5.2518	5.21381	5.2503	5.2302	124	Maltose/Glucose_98
5.1932	5.18105	5.1919	5.1836	125	Unknown_99
5.16857	5.12823	5.16857	5.12823	126	Unknown			Small peak
4.97989	4.95682	4.97989	4.95682	127	Unknown
4.95432	4.9423	4.95432	4.9423	128	Unknown
4.94071	4.93418	4.94071	4.93418	129	Unknown
4.93266	4.92466	4.93266	4.92466	130	Unknown
4.80436	4.7948	4.80436	4.7948	131	Unknown			Close to water
4.66346	4.65086	4.66346	4.65386	132	Glucose_100
4.64988	4.63032	4.65189	4.6427	133	Glucose_101
4.6296	4.6123	4.6296	4.6123	134	NADP+/Unknown_102
4.59458	4.58538	4.59458	4.58538	135	Unknown	+
4.5789	4.5566	4.5789	4.5566	136	Glutathione/GTP_103	+		Small peak
4.5239	4.50345	4.5239	4.5113	137	Unknown_104
4.49953	4.48656	4.49953	4.48366	138	NADH/NADP+_105		+
4.48594	4.46923	4.48594	4.46923	139	Unknown
4.46923	4.45458	4.46923	4.45458	140	Unknown
4.45333	4.43984	4.4523	4.43898	141	Unknown/NADP+_106
4.43975	4.43233	4.43898	4.43104	142	Unknown/NAD+_107
4.43233	4.42492	4.43104	4.42633	143	Unknown_108
4.42447	4.41696	4.42535	4.41877	144	Unknown_109
4.41652	4.4016	4.4154	4.4032	145	Unknown/NADP+/ATP_110
4.4032	4.3969	4.4032	4.3969	146	Unknown/NADP+/ATP_111		+
4.39002	4.37535	4.39002	4.37535	147	Unknown_112		+
4.37535	4.37042	4.37535	4.36951	148	Unknown_113		+
4.37042	4.36416	4.36779	4.3636	149	AMP/Uridine_114
4.36363	4.35451	4.3636	4.35394	150	AMP/Uridine_115
4.35451	4.34897	4.35394	4.34945	151	AMP/Uridine_116
4.34897	4.34334	4.34945	4.34406	152	NADP+/Unknown_117
4.34334	4.31127	4.34398	4.31119	153	sn-Glycero-3-phosphocholine/Unknown_118
4.31127	4.3018	4.31119	4.30296	154	Unknown_119
4.29992	4.2683	4.30296	4.2724	155	N-Carbamoylaspartate_120
4.2674	4.22273	4.2724	4.22653	156	Threonine_122
4.22264	4.19995	4.22264	4.19995	157	Unknown
4.19466	4.14454	4.1844	4.14763	158	O-Phosphocholine_123
4.14392	4.1373	4.14392	4.1373	159	Unknown
4.1373	4.13288	4.1364	4.13445	160	Unknown/Uridine_124
4.13184	4.12342	4.13445	4.12525	161	Lactate_125
4.12252	4.0944	4.12427	4.0944	162	Lactate_127
4.0944	4.0922	4.0944	4.0922	163	Fructose/Unknown_128
4.08007	4.06502	4.07988	4.06596	164	Myo-Inositol_129
4.06502	5.05321	4.06596	4.0572	165	Myo-Inositol/Creatinine_130
4.03506	4.00828	4.04904	4.00794	166	Unknown_131
4.00779	3.9979	4.00794	3.9979	167	Serine/Nicotinurate_132
3.9979	3.9929	3.9979	3.9929	168	Maltose/Unknown_133		+
3.9929	3.98522	3.9929	3.98339	169	Serine_134
3.98522	3.9768	3.98339	3.97283	170	Serine_135
3.97283	3.96759	3.97283	3.96759	171	Unknown_136		+
3.96637	3.95747	3.96335	3.5921	172	Creatine-phosphate/Serine/Glycylproline_137
3.95747	3.94753	3.95464	3.94656	173	Glycolate_138
3.94704	3.93937	3.94656	3.93937	174	Tyrosine/Serine/Unknown_139
3.93937	3.93742	3.93937	3.93742	175	Creatine_140
3.93742	3.92419	3.93742	3.92665	176	Unknown_141
3.92268	3.91522	3.9214	3.91534	177	Unknown_142
3.9128	3.90935	3.9128	3.90845	178	Unknown/Glucose/Betaine_143
3.90935	3.90259	3.90845	3.90329	179	Unknown/Glucose_144
3.90259	3.89693	3.90157	3.89565	180	Unknown_145	+		Small peak
3.89596	3.8914	3.89535	3.89049	181	Glucose_146
3.8914	3.88416	3.89049	3.88592	182	Glucose_147
3.88416	3.87953	3.88591	3.8803	183	Maltose/Unknown_148
3.87953	3.9729	3.8776	3.8735	184	Unknown_149
3.9729	3.86082	3.87	3.8568	185	Glucose/Maltose_150	+		Small peak
3.85972	3.83038	3.85572	3.8328	186	Serine_151
3.8328	3.83017	3.8328	3.83017	187	Glucose/Unknown_152		+
3.8299	3.82134	3.83017	3.8206	188	Unknown_153
2.82134	3.81312	3.8206	3.817	189	Unknown_154	+
3.81312	3.81068	3.81431	3.81068	190	Unknown_155		+
3.8101	3.8073	3.8101	3.8073	191	Glutathione/Unknown_156
3.8073	3.80579	3.8073	3.80579	192	Glutathione/Uridine_157
3.80579	3.79976	3.80579	3.79899	193	Guanidoacetate/Glutathione/Alanine/N-Nitrosodimethylamine_158
3.79976	3.79502	3.79899	3.79556	194	GlutathioneUnknown_159
3.79499	3.77791	3.79556	3.77733	195	Glutamine/Alanine/Glutathione_160
3.7777	3.77102	3.77733	3.77069	196	Glutamine/Glutamate_161
3.7709	3.76825	3.77069	3.76858	197	Alanine/Glutamate_162
3.76797	3.76203	3.76858	3.76468	198	Gutamine/Glutamate_163
3.76203	3.76131	3.76468	3.76131	199	Unknown_164
3.76131	3.75813	3.76131	3.75636	200	Glutamate_165
3.75777	3.75306	3.75636	3.75375	201	Unknown_166
3.75306	3.7505	3.75375	3.75042	202	Unknown/Anserine_167
3.75005	3.746	3.74962	3.74549	203	Anserine/N-Acetylglycine_168
3.74585	3.72861	3.74516	3.72915	204	Glucose/Unknown_169
3.72861	3.72601	3.72861	3.72601	205	Unknown
3.72577	3.72164	3.72756	3.72221	206	Unknown_170
3.72164	3.70141	3.72221	3.70141	207	Pi-Methylhistidine/Unknown_171
3.69953	3.69504	3.69953	3.69504	208	Unknown_172
3.69504	3.685	3.69504	3.68837	209	Unknown_173
3.685	3.68168	3.685	3.68229	210	Unknown/Maltose/sn-Glycero-3-phosphocholine_174
3.68168	3.67531	3.68229	3.67559	211	Unknown_175
3.67506	3.669	3.67559	3.6703	212	Isoleucine/unknown_176
3.66881	3.65632	3.66809	3.65637	213	Unknown/Ethanol/Maltose_177
3.65575	3.65142	3.65575	3.65142	214	Unknown
3.65142	3.64637	3.65274	3.64554	215	Unknown_178
3.6453	3.6187	3.64527	3.6187	216	Myo-inositol_179
3.6187	3.6176	3.6187	3.6176	217	Myo-inositol/Valine_180
3.6176	3.6111	3.6176	3.6111	218	Myo-inositol_181
3.6111	3.6073	3.6111	3.6073	219	Myo-inositol/Valine_182	+		Small peak
3.6073	3.5937	3.6073	3.5937	220	O-Phosphocholine_183	+		Small peak
3.5937	3.57886	3.5937	3.57821	221	Threonine_184
3.57886	3.5719	3.57804	3.5719	222	Maltose/Glycylproline_185
3.56963	3.55555	3.56886	3.55555	223	Glycine/Unknown_186
3.5529	3.54577	3.55473	3.54839	224	Myo-inositol_187
3.54577	3.53969	3.54839	3.54241	225	Myo-inositol/Phenylacetate_188
3.53812	3.52651	3.53812	3.52651	226	Unknown
3.52651	3.51426	3.51408	3.51084	227	Myo-inositol_189
3.51408	3.51084	3.51084	3.50853	228	Unknown/Pantothenate_190		+
3.51084	3.50622	3.5043	3.52804	229	Glucose/UDP-glucuronate_191
3.49994	3.49002	3.50249	3.4942	230	Glucose_192
3.491	3.48951	3.491	3.48951	231	Glucose/Unknown_193
3.48742	3.47807	3.48901	3.47967	232	Glucose_194
3.47807	3.46429	3.47967	3.4654	233	Glucose_195
3.46429	3.4549	3.4654	3.4549	234	Glucose_196
3.44924	3.44005	3.4479	3.43971	235	Maltose/Unknown_197
3.4381	3.42688	3.43544	3.42473	236	Taurine_198
3.42657	3.4099	3.42473	3.4099	237	Taurine_199
3.4099	3.4058	3.4099	3.4058	238	Unknown/Glucose_200
3.4058	3.40008	3.4058	3.40008	239	Glucose_201
3.39693	3.39077	3.39852	3.39077	240	Glucose_202
3.3905	3.3883	3.3905	3.3883	241	Glucose/Unknown_203
3.3847	3.3819	3.3847	3.3819	242	Unknown_204
3.38089	3.3704	3.38089	3.3704	243	Unknown
3.3704	3.3663	3.36995	3.36479	244	Unknown_205
3.36538	3.36086	3.36479	3.35976	245	Unknown_206
3.36086	3.35642	3.35976	3.35409	246	Unknown_207
3.35588	3.34363	3.35409	3.3439	247	Unknown_208
3.34332	3.33969	3.3439	3.3406	248	Unknown/Tryptophan_209
3.33969	3.33758	3.3406	3.3373	249	Unknown_210
3.33758	3.33004	3.3373	3.3329	250	Pi-Methylhistidine/Tryptophan_211
3.32977	3.32169	3.33079	3.32328	251	Pi-Methylhistidine/Unknown_212
3.32169	3.31208	3.32328	3.31593	252	Unknown_213
3.31173	3.30327	3.31045	3.30306	253	Histamine/Unknown_214
3.3024	3.2993	3.3024	3.2993	254	Unknown_215		+
3.29871	3.29037	3.2993	3.29471	255	Myo-Inositol/Histamine_216
3.29014	3.28129	3.28956	3.28244	256	Myo-inositol/Maltose_217
3.28129	3.27359	3.28244	3.27233	257	Taurine_218
3.27359	3.26157	3.27233	3.26071	258	Taurine/Myo-Inositol/Trimethylamine N-oxide/Betaine_219
3.26157	3.2541	3.26071	3.25272	259	Taurine_220
3.2541	3.24637	3.25272	3.2465	260	cis-Aconitate/Glucose/Tyramine_221
3.24193	3.23706	3.24384	3.23841	261	Tyramine/Glucose_222
3.23706	3.22807	3.23841	3.22774	262	Carnitine/sn-Glycero-3-phosphocholine_223
3.22807	3.2175	3.22774	3.21739	263	O-phosphocholine_224
3.21388	3.20191	3.21388	3.20153	264	Choline/O-Acetylcarnitine_225
3.20191	3.1931	3.20153	3.19498	265	Unknown_226
3.1926	3.1871	3.1926	3.1871	266	Unknown_227
3.18407	3.17315	3.1837	3.1791	267	Unknown_228
3.17315	3.16596	3.1738	3.1702	268	B-Alanine/N-Nitrosodimethylamine_229
3.16596	3.1534	3.16249	3.15462	269	Unknown_230
3.1534	3.14853	3.15462	3.1491	270	Unknown_231
3.14853	3.13061	3.1444	3.13125	271	Unknown_232
3.13061	3.09205	3.13125	3.0925	272	Unknown_233
3.08788	3.0834	3.0872	3.083	273	Unknown_234	+		Small peak
3.08018	3.07287	3.0803	3.0769	274	Unknown_235	+		Small peak
3.07137	3.0614	3.0693	3.0614	275	Unknown/t-Methylhistidine_236
3.05981	3.05093	3.059	3.0508	276	Unknown/t-Methylhistidine_237
3.05093	3.04331	3.04923	3.04331	277	Creatinine_238
3.04331	3.03242	3.04331	3.03242	278	Creatine-phosphate_239
3.03242	3.02236	3.03242	3.0237	279	Creatine/N-N-Dimethylformamide_240
3.02191	3.01126	3.02281	3.01498	280	Unknown_241
3.01126	3.00569	3.0117	3.0081	281	Unknown_242	+
3.00569	3.0005	3.00569	3.0005	282	Unknown	+
3.0005	2.9927	3.0018	2.99295	283	Histamine/Unknown_243
2.9923	2.9886	2.9923	2.9886	284	Histamine/Glutathione_244
2.98677	2.98002	2.98677	2.98002	285	Glutathione_245		+
2.9792	2.97485	2.9792	2.97416	286	UnknownHistamine_246
2.97485	2.95789	2.97416	2.95888	287	Glutathione_247
2.9499	2.94648	2.9499	2.9451	288	Glutathione_248
2.94648	2.93993	2.9451	2.9425	289	Glutathione/Tyramine_249	+
2.9425	2.9399	2.9425	2.93825	290	N-Acetylcysteine_250		+
2.9399	2.9337	2.93825	2.93207	291	Glutathione/N-Acetylcysteine/Tyramine_251
2.9337	2.92562	2.93207	2.9247	292	Glutathione/N-N-Dimethylglycine/N-Acetylcysteine_252
2.9187	2.9137	2.9187	2.9137	293	Glutathione/Trimethylamine_253
2.907	2.9033	2.907	2.9033	294	Unknown_254
2.90181	2.89555	2.90181	2.89555	295	Unknown	+
2.89555	2.8897	2.8952	2.8918	296	Unknown_255
2.88956	2.87254	2.88683	2.8722	297	Unknown_256
2.87153	2.85993	2.8722	2.86077	298	Unknown_257
2.85861	2.8489	2.86003	2.84963	299	Unknown_258
2.84712	2.84093	2.84816	2.83768	300	Unknown_259
2.84093	2.82944	2.83768	2.82739	301	Aspartate_260
2.82899	2.81541	2.82688	2.8232	302	Aspartate_261
2.81541	2.81224	2.8232	2.81486	303	Unknown_262		+
2.81107	2.80455	2.81107	2.8024	304	Aspartate_263	+		Small peak
2.80312	2.7939	2.8024	2.79821	305	Aspartate_264
2.7939	2.77848	2.79821	2.79005	306	Unknown_265
2.762	2.76163	2.762	2.7588	307	Unknown_266
2.76065	2.75274	2.75749	2.75274	308	Unknown_267
2.75063	2.74398	2.75063	2.74398	309	Unknown
2.74363	2.73921	2.7423	2.7396	310	Unknown_268
2.73521	2.72811	2.7343	2.7317	311	Unknown_269
2.72727	2.71735	2.72727	2.71735	312	Unknown
2.71714	2.70757	2.71714	2.70757	313	Unknown
2.69507	2.68435	2.70989	2.70004	314	Aspartate/Citrate_270
2.68435	2.68776	2.69872	2.68776	315	Aspartate/Citrate_271
2.68776	2.68365	2.68776	2.68258	316	Unknown_272		+
2.68365	2.67495	2.68258	2.67754	317	Unknown_273
2.67495	2.6739	2.67754	2.67442	318	Unknown_274		+
2.6739	2.66827	2.67442	2.67229	319	Unknown/Aspartate_275
2.66785	2.66008	2.67229	2.66222	320	N-Carbamoylaspartate/Citrate_276
2.66008	2.65949	2.66222	2.6599	321	N-Carbamoylaspartate/Citrate_277
2.65949	2.65354	2.6599	2.6562	322	N-Carbamoylaspartate/Malate_278
2.65354	2.64989	2.6562	2.65003	323	N-Carbamoylaspartate/Unknown_279
2.64989	2.64456	2.65003	2.6445	324	N-Carbamoylaspartate/Citrate_280
2.64456	2.63763	2.6445	2.6395	325	N-Carbamoylaspartate/Unknown_281
2.63763	2.62997	2.6395	2.633	326	N-Carbamoylaspartate/Unknown_282
2.6219	2.6184	2.6219	2.6184	327	Unknown_283	+		Small peak
2.6121	2.6081	2.6121	2.6081	328	Glutathione_284
2.6033	2.598	2.6033	2.598	329	Glutathione_285
2.59704	2.58343	2.5924	2.58397	330	Glutathione_286
2.5811	2.57396	2.58062	2.57265	331	Glutathione_287
2.57396	2.56338	2.57081	2.56199	332	Glutathione/B-Alanine_288
2.56376	2.55576	2.5627	2.5581	333	B-Alanine_289
2.55576	2.55393	2.5581	2.55111	334	Glutathione_290
2.55393	2.54414	2.55111	2.54453	335	Glutathione/Citrate_291
2.54414	2.53597	2.54453	2.53597	336	B-Alanine/Citrate_292
2.53472	2.52451	2.53472	2.52726	337	Glutathione/Citrate_293
2.52451	2.52199	2.52726	2.52199	338	Citrate_294
2.52199	2.51131	2.52199	2.51249	339	Glutathione_295
2.51131	2.5005	2.51101	2.50262	340	Unknown_296
2.5005	2.49016	2.501	2.4922	341	Glutamine_297
2.49016	2.47899	2.48901	2.47985	342	Glutamine_298
2.47899	2.44402	2.47985	2.442	343	Glutamine/N-Carbamoylaspartate_299
2.44402	2.44156	2.4438	2.4417	344	Glutamine/Carnitine_300	+		Small peak
2.44156	2.43162	2.4417	2.43221	345	Glutamine/N-Carbamoylaspartate_301
2.43162	2.43049	2.43221	2.4313	346	Unknown/Carnitine_302
2.43049	2.42429	2.4313	2.42618	347	Glutamine_303
2.42429	2.42052	2.42618	2.4208	348	Unknown/Carnitine_304
2.42052	2.41196	2.4208	2.41187	349	Glutamine/Malate_305
2.41187	2.39985	2.41187	2.39985	350	Unknown_306
2.39904	2.3926	2.39985	2.3926	351	Glutamate/Malate_307
2.3926	2.3909	2.3926	2.3909	352	Unknown/Glutamate_308
2.3909	2.3887	2.3909	2.3887	353	Glutamate/Malate_309
2.38726	2.38294	2.38726	2.38294	354	Unknown
2.38294	2.3806	2.3827	2.3806	355	Glutamate/Pyruvate_310		+
2.3806	2.3789	2.3806	2.3789	356	Pyruvate_311
2.3789	2.3772	2.3789	2.3772	357	Malate/Glutamate/Unknown_312
2.3772	2.37427	2.3772	2.3748	358	Malate/Glutamate/Unknown_313
2.3726	2.33259	2.3709	2.33139	359	Glutamate_314
2.33053	2.32008	2.32968	2.32	360	Glutamate_315
2.31946	2.31409	2.31859	2.31338	361	Glutamate/Unknown_316
2.31351	2.30582	2.31338	2.30895	362	Glutamate_317
2.30457	2.26077	2.30457	2.26151	363	Unknown/Glycylproline/Valine_318
2.26077	2.21242	2.26151	2.21898	364	Acetone_319
2.21166	2.19164	2.21166	2.19164	365	Unknown
2.19113	2.1846	2.1892	2.185	366	Glutathione_320
2.1846	2.17996	2.185	2.1808	367	Glutamine/Glutathione_321
2.17996	2.1763	2.1808	2.1763	368	Glutamine/Glutathione_322
2.1763	2.16817	2.1763	2.1656	369	O-Acetylcholine/Glutamine/Glutathione_323
2.1673	2.15769	2.16511	2.1546	370	Glutamine/Glutathione/Glutamate_324
2.15769	2.11002	2.1546	2.11002	371	Glutamine/Glutamate_325
2.11002	2.10628	2.11002	2.10628	372	Glutamine/Unknown_326
2.10628	2.09985	2.10628	2.09985	373	Glutamine_327
2.09519	2.08709	2.0894	2.08501	374	Glutamate_328
2.08709	2.08159	2.08501	2.08209	375	Unknown_329
2.08159	2.07408	2.0794	2.07294	376	Glutamate/N-Acetylcysteine_330
2.07408	2.07121	2.07294	2.0705	377	Unknown_331
2.07121	2.03754	2.0705	2.03995	378	Glutamate_332
2.0369	2.02684	2.0359	2.03054	379	Glutamate/N-Acetylglutamine/N-Acetylornithine_333
2.02612	2.01555	2.03054	2.01606	380	Unknown_334
2.01499	2.01108	2.0147	2.0116	381	Unknown_335
2.01108	2.00753	2.0116	2.00664	382	Unknown/Glycoproline_336
2.00753	2.00478	2.00664	2.0048	383	Glycoproline/Unknown/N-Acetylaspartate_337
2.00478	1.99584	2.0046	1.99645	384	Glycoproline/Unknown_338
1.9956	1.97713	1.99525	1.9758	385	Glycoproline/Isoleucine_339
1.97713	1.96244	1.9758	1.96841	386	Glycoproline/Isoleucine_340
1.94091	1.93132	1.94091	1.93132	387	Unknown_341
1.93132	1.92598	1.93132	1.92493	388	Unknown_342
1.92554	1.91129	1.9238	1.9154	389	Acetate_343
1.91129	1.9	1.9154	1.90701	390	Unknown_344
1.89984	1.87893	1.90701	1.88211	391	Unknown_345
1.83025	1.82495	1.8291	1.8263	392	Unknown_346
1.79598	1.78465	1.79028	1.7786	393	Unknown_347
1.77667	1.76422	1.77667	1.76422	394	Unknown	+
1.76342	1.74088	1.76224	1.74312	395	Leucine_348
1.74088	1.71095	1.74205	1.7128	396	N-Acetylornithine/Leucine/Unknown_349
1.71095	1.65793	1.7128	1.66643	397	Na-Acetyllysine/Leucine/Unknown_350
1.64448	1.62657	1.64448	1.62657	398	Unknown	+
1.61264	1.55239	1.61899	1.5554	399	Unknown_351
1.53416	1.50882	1.53416	1.50882	400	Unknown	+
1.50726	1.44885	1.49778	1.4702	401	Alanine_352
1.43909	1.38871	1.43909	1.38871	402	Unknown_353
1.346	1.3377	1.346	1.3377	403	Threonine_354
1.3377	1.33138	1.3377	1.3339	404	Lactate_355
1.33059	1.3279	1.3303	1.3279	405	Threonine_356
1.3279	1.31395	1.3279	1.3222	406	Lactate_357
1.3129	1.24983	1.3129	1.2511	407	Unknown_358
1.24931	1.24795	1.255	1.2526	408	Unknown_359
1.24656	1.24005	1.247	1.24	409	Unknown/Isoleucine_360
1.23906	1.23016	1.2342	1.2302	410	Unknown_361
1.225	1.2218	1.225	1.2218	411	5-6-Dihydrothymine_362
1.2144	1.2116	1.2144	1.2116	412	5-6-Dihydrothymine_363
1.21109	1.20219	1.2109	1.2012	413	Unknown_364
1.20163	1.19261	1.2012	1.1929	414	Ethanol_365
1.1883	1.1857	1.1883	1.1857	415	Ethanol_366			Sample prep carry-over
1.1825	1.1803	1.1825	1.1803	416	Isopropanol_367			Sample prep carry-over
1.1776	1.1755	1.1776	1.1755	417	Ethanol_368			Sample prep carry-over
1.1772	1.1667	1.1772	1.1667	418	Isopropanol_369			Sample prep carry-over
1.16564	1.14389	1.16564	1.14389	419	Unknown
1.1435	1.13564	1.1405	1.1349	420	Unknown_370
1.13404	1.12933	1.1294	1.1251	421	Unknown_371
1.1287	1.1254	1.1287	1.1254	422	Unknown_372		+
1.12303	1.11381	1.12303	1.11381	423	Unknown	+
1.11197	1.10208	1.111	1.1048	424	Unknown_373
1.084	1.07463	1.0817	1.0745	425	Unknown_374
1.07375	1.06429	1.0716	1.0647	426	Unknown_375
1.06166	1.04538	1.0591	1.0461	427	Valine_376
1.04538	1.03154	1.0461	1.0345	428	Valine_377
1.02543	1.0049	1.0237	1.0049	429	Isoelucine_378
1.0049	0.9844	1.0049	0.9844	430	Valine_379
0.98038	0.97117	0.98	0.9698	431	Leucine/2-Hydroxyisovalerate_380
0.97045	0.95992	0.9698	0.958	432	Leucine/2-Hydroxyisovalerate_381
0.95964	0.95018	0.958	0.9492	433	Isoleucine_382
0.95018	0.94675	0.9484	0.9462	434	Unknown_383
0.94667	0.93917	0.9462	0.9383	435	Isoleucine_384
0.93873	0.93442	0.9381	0.9345	436	Pantothenate/Isoleucine/Unknown_385
0.93442	0.92863	0.9345	0.9313	437	Pantothenate/Isoleucine_386
0.92006	0.8537	0.92006	0.8537	438	Unknown	+
0.8537	0.8208	0.8537	0.9208	439	Pantothenate/Unknown_387
0.73844	0.72671	0.73844	0.72671	440	Unknown_388		+
0.17038	0.15825	0.16911	0.16219	441	Unknown_389
0.085	0.0817	0.085	0.0817	442	Unknown_390
