# Supplementary material for: Airway metabolic profiling during Streptococcus pneumoniae infection identifies branched chain amino acids as signatures of upper airway colonisation
Source: PLoS Pathog. 2023 Sep 5;19(9):e1011630. doi: 10.1371/journal.ppat.1011630 (PMC10503754; doi:10.1371/journal.ppat.1011630)
Supplement: S1 Dataset — (XLSX) [file ppat.1011630.s008.xlsx]

## Sheet: VIPscores_PBSvsC20-3
191 metabolite peaks with a VIP score of greater than 1
	Metabolite Peak	VIP Score PBS Vs C20-3_Comp. 2	Mean log2FC PBS vs C20-3	Tukey P val
431	Leucine/2-Hydroxyisovalerate_431	2.21962	0.134547
432	Leucine/2-Hydroxyisovalerate_432	2.10896	0.155017
246	Unknown_246	2.08946	0.0825183
433	Isoleucine_433	2.02942	0.130038
4	NAD+_4	1.88289	0.131543
386	Glycoproline/Isoleucine_386	1.88199	0.100025	6.59e-06
23	ATP/Unknown_23	1.77538	-0.133321
65	Phenylacetate_65	1.77391	0.091556
428	Valine_428	1.7603	0.121149
429	Isoelucine_429	1.74526	0.103943
430	Valine_430	1.73948	0.096225
427	Valine_427	1.73109	0.111875
250	Pi-Methylhistidine/Tryptophan_250	1.72665	0.186366	4.07e-05
221	Threonine_221	1.70057	0.100406
167	Serine/Nicotinurate_167	1.67216	0.0982256
398	Unknown_398	1.66381	-0.162893
125	Unknown_125	1.6542	-0.124299
67	Phenylacetate/Phenylalanine_67	1.65022	0.0954392
301	Aspartate_301	1.62518	-0.126465
96	Unknown/NAD+_96	1.60719	-0.0881561
259	Taurine_259	1.59658	-0.00676974
128	Unknown_128	1.59105	-0.182419
397	Na-Acetyllysine/Leucine/Unknown_397	1.58768	0.0851082
435	Isoleucine_435	1.58606	0.0923933
64	Phenylacetate/Phenylalanine/5-Hydroxyindole-3-acetate_64	1.58457	0.125411
395	Leucine_395	1.54935	0.0980364
393	Unknown_393	1.54814	-0.1172
38	Unknown_38	1.53926	-0.120251
279	Creatine/N-N-Dimethylformamide_279	1.52615	0.0293037
168	Maltose/Unknown_168	1.52193	0.0965416
394	Unknown_394	1.48204	0.0699354
6	Unknown_6	1.47903	-0.136942
248	Unknown/Tryptophan_248	1.46021	0.202668
396	N-Acetylornithine/Leucine/Unknown_396	1.45742	0.0967368
9	Unknown_9	1.44938	-0.563126
57	Unknown_57	1.4309	-0.188502
20	Unknown_20	1.43017	-0.0618789
344	Glutamine/Carnitine_344	1.42903	0.102478
373	Glutamine_373	1.41861	0.0868907
175	Creatine_175	1.41533	-0.0551865
26	NAD+/Adenine_26	1.41515	-0.0871066
360	Glutamate_360	1.40471	0.0744404
224	Myo-inositol_224	1.40445	-0.0465087
359	Glutamate_359	1.40155	0.0354171
62	Phenylalanine_62	1.39912	0.127554
385	Glycoproline/Isoleucine_385	1.39299	0.113364
345	Glutamine/N-Carbamoylaspartate_345	1.39177	0.121725
74	Carnosine/Anserine_74	1.38794	0.095408
186	Serine_186	1.38699	-0.102186
8	Unknown_8	1.38095	-0.108351
347	Glutamine_347	1.37987	0.0832842
86	Unknown_86	1.37169	-0.281134
170	Serine_170	1.36973	0.116219
132	Glucose_132	1.36353	-0.248547
121	Unknown_121	1.35951	-0.143689
410	Unknown_410	1.35296	0.0626087
22	AMP_22	1.35276	-0.0779182
93	ATP_93	1.34684	-0.0662818
361	Glutamate/Unknown_361	1.34575	0.108483
146	Unknown/NADP+/ATP_146	1.34513	0.0639889
292	Glutathione/N-N-Dimethylglycine/N-Acetylcysteine_292	1.33792	-0.0281341
299	Unknown_299	1.33754	-0.0795167
29	Unknown/NADP+_29	1.33089	-0.100574
150	AMP/Uridine_150	1.31334	-0.0378579
281	Unknown_281	1.30964	0.0505419
59	Unknown_59	1.30631	-0.069275
169	Serine_169	1.30506	0.135301
440	Unknown_440	1.29919	0.0720928
50	Unknown_50	1.29337	-0.147317
374	Glutamate_374	1.28626	0.111151
185	Glucose/Maltose_185	1.28343	0.00893909
18	Unknown_18	1.27954	-0.085922
55	Unknown_55	1.27427	-0.140379
353	Glutamate/Malate_353	1.27368	0.0305397
204	Glucose/Unknown_204	1.27305	-0.127603
280	Unknown_280	1.27265	0.114463
371	Glutamine/Glutamate_371	1.2725	0.0989324
178	Unknown/Glucose/Betaine_178	1.27116	-0.139845
103	Unknown_103	1.27006	-0.0395706
434	Unknown_434	1.26823	0.0947785
159	Unknown_159	1.26701	-0.0680438
232	Glucose_232	1.26695	-0.250715
92	AMP/ADP_92	1.2625	-0.011107
47	Unknown_47	1.26045	-0.150387
311	Unknown_311	1.25919	0.0743367
84	Unknown_84	1.25828	-0.207788
12	ADP/Unknown_12	1.25501	-0.0455606
131	Unknown_131	1.25064	-0.0368065
343	Glutamine/N-Carbamoylaspartate_343	1.24265	0.140881
372	Glutamine/Unknown_372	1.23908	0.0798251
284	Histamine/Glutathione_284	1.23871	0.0340606
33	Unknown_33	1.23498	-0.0497114
355	Glutamate/Pyruvate_355	1.23197	-0.0374109
300	Unknown_300	1.22794	0.00200696
177	Unknown_177	1.22252	-0.0530526
28	Unknown_28	1.22117	-0.135103
230	Glucose_230	1.2209	-0.237846
108	Unknown_108	1.21899	-0.0909371
127	Unknown_127	1.21575	-0.114351
94	Unknown_94	1.21262	-0.0139172
349	Glutamine/Malate_349	1.21155	0.102667
333	B-Alanine_333	1.20496	-0.0234534
406	Lactate_406	1.2012	0.194098
273	Unknown_273	1.19916	0.088338
188	Unknown_188	1.19663	-0.0754626
194	GlutathioneUnknown_194	1.19536	-0.00112774
48	Unknown/Uridine_48	1.19362	-0.0197717
58	Unknown_58	1.19136	-0.195496
348	Unknown/Carnitine_348	1.1848	0.064161
389	Acetate_389	1.18304	0.144598
16	Unknown_16	1.17661	-0.150314
401	Alanine_401	1.17583	0.210133
88	NADPH/Unknown_88	1.17572	-0.177739
176	Unknown_176	1.17535	-0.0352811
263	O-phosphocholine_263	1.17426	0.294228
220	O-Phosphocholine_220	1.17328	0.0930295
160	Unknown/Uridine_160	1.17294	-0.0478149
282	Unknown_282	1.17217	0.122253
10	AMP/Unknown_10	1.17005	0.0311816
187	Glucose/Unknown_187	1.16962	-0.109756
119	unknown_119	1.16655	0.0628854
180	Unknown_180	1.16248	-0.0354283
87	Unknown_87	1.15902	-0.257306
362	Glutamate_362	1.15852	0.140682
85	Unknown_85	1.15782	-0.161698
278	Creatine-phosphate_278	1.15143	-0.0216029
411	5-6-Dihydrothymine_411	1.15085	0.0662898
83	Unknown_83	1.15014	-0.191768
412	5-6-Dihydrothymine_412	1.14976	0.0584308
391	Unknown_391	1.14833	0.109107
277	Creatinine_277	1.14738	-0.0374904
36	Unknown_36	1.14557	-0.049054
133	Glucose_133	1.14063	-0.209957
68	Phenylacetate/Phenylalanine/Tryptophan_68	1.13795	0.0559624
129	Unknown_129	1.13634	-0.167528
233	Glucose_233	1.13424	-0.239026
414	Ethanol_414	1.1341	-0.198553
306	Unknown_306	1.12831	0.0290942
244	Unknown_244	1.12699	0.0802818
363	Unknown/Glycylproline/Valine_363	1.12564	0.110904
151	AMP/Uridine_151	1.12398	-0.0154629
421	Unknown_421	1.11855	0.182501
390	Unknown_390	1.11754	0.0991351
234	Glucose_234	1.11616	-0.224706
124	Maltose/Glucose_124	1.11377	-0.277555
283	Histamine/Unknown_283	1.11359	0.0752473
31	Unknown_31	1.11352	-0.136457
82	Unknown_82	1.11162	-0.0827642
226	Unknown_226	1.11124	-0.0374739
206	Unknown_206	1.10931	-0.167662
99	Unknown_99	1.10263	-0.116713
91	AMP/ATP_91	1.10211	-0.0466851
80	Unknown_80	1.09995	-0.214298
437	Pantothenate/Isoleucine_437	1.09788	0.0677071
116	unknown_116	1.09748	-0.0281545
291	Glutathione/N-Acetylcysteine/Tyramine_291	1.09367	0.0342112
346	Unknown/Carnitine_346	1.09196	0.0337758
72	Tyrosine_72	1.08228	0.128146
162	Lactate_162	1.08029	0.184459
37	Unknown_37	1.07992	-0.0922237
258	Taurine/Myo-Inositol/Trimethylamine N-oxide/Betaine_258	1.07984	0.00530135
44	UDP-glucuronate/UDP-glucose/Unknown_44	1.07953	-1.3668
35	Unknown_35	1.07489	-0.0119555
165	Myo-Inositol/Creatinine_165	1.07406	0.0175285
40	Unknown_40	1.07219	-0.0243599
130	Unknown_130	1.06525	-0.14888
126	Unknown_126	1.06465	-0.137477
81	Unknown_81	1.06137	-0.051707
225	Myo-inositol/Phenylacetate_225	1.06065	-0.0272293
30	Unknown_30	1.06061	-0.16294
245	Unknown_245	1.06048	0.106128
181	Glucose_181	1.058	-0.139429
326	N-Carbamoylaspartate/Unknown_326	1.05622	0.094582
400	Unknown_400	1.04793	0.094747
77	Tyrosine/Tyramine_77	1.04102	0.132431
384	Glycoproline/Unknown_384	1.03934	0.0909908
413	Unknown_413	1.03717	-0.132867
335	Glutathione/Citrate_335	1.03575	-0.0170629
275	Unknown/t-Methylhistidine_275	1.0321	0.0789567
330	Glutathione_330	1.03169	0.0865061
334	Glutathione_334	1.03004	-0.000236458
238	Unknown/Glucose_238	1.02995	-0.165537
293	Glutathione/Trimethylamine_293	1.02806	0.00324877
163	Fructose/Unknown_163	1.02393	0.0430096
358	Malate/Glutamate/Unknown_358	1.02259	0.0971818
237	Taurine_237	1.02203	-0.0260189
274	Unknown_274	1.01659	0.104639
404	Lactate_404	1.01163	0.239365
324	N-Carbamoylaspartate/Citrate_324	1.01064	0.0844807
19	Unknown_19	1.01053	-0.156222
392	Unknown_392	1.00274	0.076032
34	Unknown_34	0.999305	-0.0807833
199	Unknown_199	0.999179	-0.0210832
147	Unknown_147	0.998136	0.0493342
266	Unknown_266	0.994998	0.11647
254	Unknown_254	0.993348	-0.0377599
149	AMP/Uridine_149	0.993174	-0.00547179
53	Histamine_53	0.992357	-0.0816043
184	Unknown_184	0.986878	0.0168227
294	Unknown_294	0.980442	-0.00389258
229	Glucose/UDP-glucuronate_229	0.978583	-0.174528
378	Glutamate_378	0.97521	0.025671
409	Unknown/Isoleucine_409	0.974271	0.0350892
295	Unknown_295	0.972819	-0.0463776
27	Unknown_27	0.971982	-0.0215851
2	Unknown_2	0.970827	-0.24766
436	Pantothenate/Isoleucine/Unknown_436	0.966313	0.0686594
63	Phenylacetate/Phenylalanine_63	0.958054	0.0622059
66	Unknown_66	0.958042	0.0389607
155	N-Carbamoylaspartate_155	0.955838	-0.0329652
1	Unknown_1	0.955413	-0.175167
1	Unknown_1	0.955413	-0.175167
7	NAD+_7	0.954981	0.134436
164	Myo-Inositol_164	0.954001	-0.0202876
101	Unknown_101	0.952195	-0.106437
388	Unknown_388	0.940437	0.115559
380	Unknown_380	0.940376	-0.0571567
276	Unknown/t-Methylhistidine_276	0.937587	0.0572775
223	Glycine/Unknown_223	0.937524	0.0449398
45	Unknown_45	0.937069	-0.2035
323	N-Carbamoylaspartate/Unknown_323	0.936916	0.0635126
419	Unknown_419	0.93587	0.35661
375	Unknown_375	0.930078	0.0808041
267	Unknown_267	0.927868	0.0187165
104	Unknown/UDP-glucose/NADH_104	0.927062	-0.121142
319	Unknown/Aspartate_319	0.917134	-0.000766699
356	Pyruvate_356	0.91702	0.0196969
420	Unknown_420	0.91672	0.290015
13	Unknown_13	0.912178	0.286502
382	Unknown/Glycoproline_382	0.904575	0.0401166
145	Unknown/NADP+/ATP_145	0.904189	0.0438442
152	NADP+/Unknown_152	0.903472	-0.0139164
11	Unknown_11	0.902468	0.156488
270	Unknown_270	0.898786	-0.020456
195	Glutamine/Alanine/Glutathione_195	0.89718	-0.00827028
290	N-Acetylcysteine_290	0.896594	-0.0138791
416	Isopropanol_416	0.892495	0.0436419
260	cis-Aconitate/Glucose/Tyramine_260	0.891002	-0.0911023
56	Unknown/Tryptophan_56	0.887368	-0.0873772
269	Unknown_269	0.887154	0.0671323
216	Myo-inositol_216	0.886368	-0.00225063
337	Glutathione/Citrate_337	0.885583	-0.000563965
285	Glutathione_285	0.884563	0.0165569
256	Myo-inositol/Maltose_256	0.880429	-0.0110986
247	Unknown_247	0.878413	0.0915294
296	Unknown_296	0.878257	0.0111945
49	Unknown_49	0.877023	0.252135
418	Isopropanol_418	0.87587	0.0573687
332	Glutathione/B-Alanine_332	0.867274	0.0110771
387	Unknown_387	0.858758	0.0640344
366	Glutathione_366	0.853943	0.0226618
313	Unknown_313	0.851619	0.0306084
43	UDP-glucuronate/UDP-glucose/Unknown_43	0.848633	0.761443
325	N-Carbamoylaspartate/Unknown_325	0.842705	0.0786515
219	Myo-inositol/Valine_219	0.841327	0.00284724
315	Aspartate/Citrate_315	0.840505	0.0554209
102	NAD+_102	0.839918	-0.0916588
218	Myo-inositol_218	0.837314	0.00299508
304	Aspartate_304	0.832411	-0.00893594
379	Glutamate/N-Acetylglutamine/N-Acetylornithine_379	0.831322	-0.0270333
52	Unknown_52	0.831263	-0.0971807
32	Unknown_32	0.831176	0.0575107
217	Myo-inositol/Valine_217	0.830574	0.0179688
316	Unknown_316	0.829358	0.0679053
24	Adenine/Unknown_24	0.829102	-0.0467445
5	Unknown_5	0.827205	-0.152806
357	Malate/Glutamate/Unknown_357	0.826765	0.0293842
120	Unknown_120	0.823614	-0.237533
268	B-Alanine/N-Nitrosodimethylamine_268	0.822081	0.0380852
402	Unknown_402	0.818833	0.0890144
303	Unknown_303	0.815891	0.0201128
90	AMP_90	0.815129	-0.0740633
60	Unknown/Tryptophan_60	0.815072	0.143496
197	Alanine/Glutamate_197	0.809835	-0.00258615
312	Unknown_312	0.806222	0.0431008
271	Unknown_271	0.805089	0.000536757
214	Unknown_214	0.80346	0.0746315
140	Unknown_140	0.798743	0.0272113
54	Unknown_54	0.798502	0.0268958
265	Unknown_265	0.795229	0.0330789
200	Glutamate_200	0.791334	-0.0378568
182	Glucose_182	0.790908	-0.119105
95	Unknown_95	0.774294	-0.0200779
75	Unknown_75	0.773742	0.00255568
71	Unknown_71	0.773682	0.024938
422	Unknown_422	0.770267	0.0615916
257	Taurine_257	0.767404	-0.00788666
139	Unknown_139	0.76629	0.0148866
166	Unknown_166	0.761817	-0.000594998
310	Unknown_310	0.760091	0.0475757
236	Taurine_236	0.750166	-0.0230952
338	Citrate_338	0.746124	-0.0182823
142	Unknown/NAD+_142	0.742026	-0.0206078
423	Unknown_423	0.734714	0.0298737
320	N-Carbamoylaspartate/Citrate_320	0.734473	0.0839834
305	Aspartate_305	0.732784	0.121772
207	Pi-Methylhistidine/Unknown_207	0.732773	-0.0843183
314	Aspartate/Citrate_314	0.732738	0.0769344
118	Unknown_118	0.722549	-0.0141458
141	Unknown/NADP+_141	0.720533	-0.0283933
297	Unknown_297	0.718416	0.0549743
251	Pi-Methylhistidine/Unknown_251	0.717213	0.0948803
381	Unknown_381	0.71676	0.0145927
161	Lactate_161	0.715137	0.102212
426	Unknown_426	0.713534	-0.011581
408	Unknown_408	0.711303	-0.0572788
39	Unknown_39	0.706118	0.0041629
179	Unknown/Glucose_179	0.697021	-0.0393444
143	Unknown_143	0.6951	0.0196825
424	Unknown_424	0.691349	0.0102296
228	Unknown/Pantothenate_228	0.689553	-0.0574208
158	O-Phosphocholine_158	0.688711	0.0615625
302	Aspartate_302	0.688573	0.0655432
255	Myo-Inositol/Histamine_255	0.68549	0.0174338
154	Unknown_154	0.683451	0.00414649
376	Glutamate/N-Acetylcysteine_376	0.682549	0.0467974
243	Unknown_243	0.67555	0.0925232
328	Glutathione_328	0.675494	0.137433
383	Glycoproline/Unknown/N-Acetylaspartate_383	0.671746	0.0190828
213	Unknown/Ethanol/Maltose_213	0.671587	-0.0172102
239	Glucose_239	0.669668	-0.0775566
331	Glutathione_331	0.662166	0.05852
42	Pi-Methylhistidine_42	0.65463	-0.00539788
317	Unknown_317	0.645634	0.0187391
41	Unknown_41	0.636678	-0.0776515
183	Maltose/Unknown_183	0.635335	-0.00183187
172	Creatine-phosphate/Serine/Glycylproline_172	0.635272	0.0122785
46	Unknown_46	0.63138	-0.120632
289	Glutathione/Tyramine_289	0.630745	0.0320743
227	Myo-inositol_227	0.630145	0.0159909
339	Glutathione_339	0.61536	0.0248094
308	Unknown_308	0.614537	-0.00290948
107	Unknown/GTP_107	0.611805	-0.041744
415	Ethanol_415	0.610285	-0.0584039
309	Unknown_309	0.60886	0.00674398
174	Tyrosine/Serine/Unknown_174	0.606433	0.00736151
351	Glutamate/Malate_351	0.606064	0.0586303
17	Unknown/NAD+_17	0.598568	-4.50087
322	N-Carbamoylaspartate/Malate_322	0.597926	0.0228339
368	Glutamine/Glutathione_368	0.595734	-0.00774923
307	Unknown_307	0.593863	-0.0562053
417	Ethanol_417	0.590431	0.012579
350	Unknown_350	0.59015	-0.0356171
113	Unknown_113	0.583342	0.0920942
377	Unknown_377	0.581558	0.0524238
370	Glutamine/Glutathione/Glutamate_370	0.580904	0.0746987
76	Unknown_76	0.580594	-0.0961647
212	Isoleucine/unknown_212	0.569264	-0.0153822
354	Unknown_354	0.564751	0.0464993
14	Formate_14	0.564611	0.0639986
79	Fumarate_79	0.556097	-0.0104232
78	Unknown_78	0.5559	-0.0081263
21	Anserine/AMP_21	0.549536	-0.0370928
97	Unknown_97	0.549458	-0.0550887
272	Unknown_272	0.548285	0.0685107
321	N-Carbamoylaspartate/Citrate_321	0.545493	0.078405
342	Glutamine_342	0.544095	0.0860105
148	Unknown_148	0.536336	0.0540956
340	Unknown_340	0.531332	0.0226762
193	Guanidoacetate/Glutathione/Alanine/N-Nitrosodimethylamine_193	0.531026	0.0155955
111	Unknown_111	0.521947	-0.00680139
136	Glutathione/GTP_136	0.514062	0.0205735
215	Unknown_215	0.490029	0.0211806
367	Glutamine/Glutathione_367	0.484143	0.0187091
288	Glutathione_288	0.482683	0.00178007
365	Unknown_365	0.481471	0.038517
112	Unknown_112	0.479588	0.0917896
106	Unknown/Cytosine/UDP-glucose_106	0.472261	-0.0400795
198	Gutamine/Glutamate_198	0.471642	-0.0400474
100	Unknown_100	0.46696	-0.0485584
242	Unknown_242	0.4648	0.0413462
15	NAD+_15	0.462295	-0.521992
441	Unknown_441	0.46229	-0.0586338
425	Unknown_425	0.460084	0.00513769
341	Glutamine_341	0.459714	0.0558208
261	Tyramine/Glucose_261	0.458567	-0.0733558
222	Maltose/Glycylproline_222	0.457572	0.0181052
201	Unknown_201	0.455886	-0.0549176
249	Unknown_249	0.44916	0.118494
241	Glucose/Unknown_241	0.447944	0.0147786
399	Unknown_399	0.447589	-0.197399
407	Unknown_407	0.445851	-0.423813
203	Anserine/N-Acetylglycine_203	0.445192	-0.0165063
336	B-Alanine/Citrate_336	0.444708	0.0146438
205	Unknown_205	0.444475	-0.0688688
202	Unknown/Anserine_202	0.435758	-0.0286922
135	Unknown_135	0.423509	0.0352059
327	Unknown_327	0.413813	0.111585
123	Unknown_123	0.411468	-0.443981
352	Unknown/Glutamate_352	0.405027	0.033282
109	unknown_109	0.401772	-0.128313
240	Glucose_240	0.388829	-0.0897677
318	Unknown_318	0.386808	0.0409298
173	Glycolate_173	0.379826	0.0296459
190	Unknown_190	0.37856	-0.0165678
25	NAD+/Unknown_25	0.376759	0.156688
73	Unknown_73	0.374658	-0.0142696
287	Glutathione_287	0.373847	0.00149964
369	O-Acetylcholine/Glutamine/Glutathione_369	0.369027	0.0358204
122	Unknown_122	0.367996	-0.144252
211	Unknown_211	0.347144	-0.000668038
329	Glutathione_329	0.340395	0.086949
235	Maltose/Unknown_235	0.338097	-0.0629237
196	Glutamine/Glutamate_196	0.337377	-0.0166206
442	Unknown_442	0.329824	0.386848
3	NAD+_3	0.319733	0.133414
137	Unknown_137	0.319149	-0.00789349
403	Threonine_403	0.31809	-0.0283017
364	Acetone_364	0.316032	-0.102387
286	UnknownHistamine_286	0.297617	0.031877
115	UDP-glucuronate/UDP-glucose_115	0.293665	-0.0508047
439	Pantothenate/Unknown_439	0.293408	0.00745138
61	Unknown_61	0.291943	-0.216532
153	sn-Glycero-3-phosphocholine/Unknown_153	0.289046	0.0132651
134	NADP+/Unknown_134	0.284025	-0.0068102
209	Unknown_209	0.280973	-0.0232459
438	Unknown_438	0.275216	-0.144791
117	Unknown_117	0.269318	-0.0655287
192	Glutathione/Uridine_192	0.266625	-0.0346453
105	Unknown/Cytosine/UDP-glucose/NADH_105	0.259245	-0.0209994
189	Unknown_189	0.257311	-0.0240143
208	Unknown_208	0.253855	0.000278281
210	Unknown/Maltose/sn-Glycero-3-phosphocholine_210	0.244188	0.0351822
138	NADH/NADP+_138	0.236496	0.0205286
114	Unknown_114	0.235499	-0.193576
191	Glutathione/Unknown_191	0.228174	-0.0260701
157	Unknown_157	0.21712	0.010704
253	Histamine/Unknown_253	0.216586	0.0211306
262	Carnitine/sn-Glycero-3-phosphocholine_262	0.215962	-0.00831763
69	Unknown_69	0.207928	-0.143973
231	Glucose/Unknown_231	0.189945	-0.159659
144	Unknown_144	0.185461	0.0331218
70	Unknown_70	0.183891	-0.118613
98	Unknown_98	0.181036	-0.115603
405	Threonine_405	0.165542	0.0881558
171	Unknown_171	0.133698	0.0294265
110	unknown_110	0.125668	-0.0868793
156	Threonine_156	0.121084	0.0171942
252	Unknown_252	0.116966	0.0444093
89	Unknown_89	0.107362	0.0225482
298	Unknown_298	0.072555	0.0368508
51	Unknown_51	0.0689019	-0.00646501
264	Choline/O-Acetylcarnitine_264	0.0526043	0.0113287

## Sheet: VIPscores_D39vsC20-3
168 metabolite peaks with VIP score of greater than 1
Metabolite Peak	VIP Score D39 Vs C20-3_Comp. 2	Mean log2FC D39 vs C20-3	Tukey P val
Leucine/2-Hydroxyisovalerate_431	1.93703	0.123519
Leucine/2-Hydroxyisovalerate_432	1.92558	0.136293
Isoelucine_429	1.89659	0.122503
Isoleucine_433	1.86878	0.0927155
Phenylacetate/Phenylalanine/5-Hydroxyindole-3-acetate_64	1.83636	0.132402
Unknown_309	1.83149	-0.0705836
Unknown_177	1.81202	-0.0356026
Unknown_299	1.80531	-0.0405501
Unknown_274	1.80155	0.0637023
Phenylalanine_62	1.79793	0.166258
Phenylacetate/Phenylalanine_67	1.7929	0.131245
Unknown_121	1.7478	-0.147161
Valine_427	1.72741	0.152533
Phenylacetate_65	1.71004	0.0781798
Phenylacetate/Phenylalanine/Tryptophan_68	1.70317	0.111462
Glycine/Unknown_223	1.70101	0.0486717
Unknown_171	1.69306	0.0137826
Glutamine/Malate_349	1.6904	0.05662
Valine_428	1.68956	0.131385
Unknown_308	1.67678	-0.0413533
Phenylacetate/Phenylalanine_63	1.66781	0.146566
Unknown_441	1.66755	0.300632
Pi-Methylhistidine/Tryptophan_250	1.64711	0.145428	0.00126348
Unknown_144	1.63309	-0.036127
Unknown_307	1.63003	-0.12307
Glutamine/N-Carbamoylaspartate_343	1.60392	0.0726171
Glutamine_347	1.59667	0.0341499
Glycoproline/Isoleucine_386	1.59117	0.057393	0.00649529
Valine_430	1.58251	0.10418
Unknown_137	1.58049	0.159872
Formate_14	1.56892	0.831941
Glutamine/Glutamate_371	1.56404	0.0536079
Aspartate_304	1.56079	-0.0495542
Leucine_395	1.55569	0.0953498
Unknown_380	1.54826	-0.0452467
Unknown_69	1.5282	0.261349
Glutamine/N-Carbamoylaspartate_345	1.50254	0.0421602
Unknown_438	1.49673	-0.118688
Tyrosine_72	1.48743	0.115873
Alanine_401	1.47722	0.151751
Unknown_112	1.47156	0.157904
Anserine/N-Acetylglycine_203	1.46809	0.0762524
Unknown_70	1.46756	0.155379
Glutamine/Glutathione/Glutamate_370	1.46133	0.0915344
Unknown_407	1.44664	-0.253311
Unknown_61	1.43732	0.276805
Unknown_123	1.4364	-0.295976
Unknown_131	1.43581	1.12745
Unknown_247	1.42757	0.082019
Unknown_392	1.42422	0.0617557
Serine_170	1.42233	0.0575159
Unknown_127	1.42073	-0.130211
Unknown_399	1.41207	-0.158894
Acetone_364	1.40934	-0.0841652
N-Carbamoylaspartate/Malate_322	1.40045	-0.0583251
Unknown/t-Methylhistidine_275	1.39998	0.113298
AMP_22	1.39881	-0.0948467
Unknown_114	1.39612	0.322876
Unknown_249	1.39538	0.106495
Unknown_208	1.38672	0.0418599
ATP/Unknown_23	1.37712	-0.150851
Unknown_394	1.37562	0.0523285
N-Acetylornithine/Leucine/Unknown_396	1.37558	0.0816966
Unknown_310	1.37188	0.0138048
Glutamine_373	1.37063	0.00642116
Unknown_400	1.36979	0.0168757
Unknown/Tryptophan_248	1.35501	0.132707
Creatine-phosphate/Serine/Glycylproline_172	1.3523	0.088035
Glutamine_342	1.33739	0.105482
Unknown_298	1.33623	0.020611
Unknown_209	1.33535	0.0400763
Taurine_259	1.3254	-0.0729662
Taurine/Myo-Inositol/Trimethylamine N-oxide/Betaine_258	1.31548	-0.021742
NAD+_3	1.305	0.50272
Unknown_108	1.30365	-0.0194884
Unknown_166	1.30164	0.0642097
Aspartate_301	1.29896	-0.0581163
Unknown_49	1.29797	0.430518
NAD+/Adenine_26	1.29451	-0.145489
Unknown/NAD+_17	1.287	-4.80443
Guanidoacetate/Glutathione/Alanine/N-Nitrosodimethylamine_193	1.2868	0.066112
Tyrosine/Tyramine_77	1.28392	0.107528
Serine_169	1.27558	0.0720066
Unknown/t-Methylhistidine_276	1.2749	0.134211
Taurine_237	1.27464	-0.07547
N-Carbamoylaspartate_155	1.27375	-0.062632
Unknown/Maltose/sn-Glycero-3-phosphocholine_210	1.27085	0.0660585
Glycoproline/Isoleucine_385	1.2679	0.0705462
Unknown_34	1.26748	-0.0273541
Unknown_6	1.26591	-0.220424
Serine/Nicotinurate_167	1.26487	0.0580379
Unknown_267	1.25918	-0.0716884
Unknown_126	1.25556	0.0436809
Unknown_120	1.25461	-0.125644
Unknown_317	1.25267	-0.078875
Unknown_143	1.24	-0.0705978
Unknown_300	1.23359	-0.0251925
Unknown_8	1.22752	-0.198409
Unknown_95	1.21526	-0.0797154
Glutamate/Malate_351	1.21255	0.0684191
B-Alanine_333	1.20491	-0.0550385
Unknown/Carnitine_348	1.20332	0.0246573
Anserine/AMP_21	1.20277	-0.0603694
Unknown_244	1.18548	0.0282004
AMP/ATP_91	1.17972	-0.0866681
AMP/Uridine_151	1.17631	-0.0283054
O-Acetylcholine/Glutamine/Glutathione_369	1.17538	0.102972
Unknown/NAD+_96	1.16921	-0.054847
Unknown_50	1.1685	-0.140632
Creatinine_277	1.16186	0.0645756
Unknown_303	1.15795	-0.0142408
Adenine/Unknown_24	1.15281	-0.202521
Glucose/Maltose_185	1.15231	0.00419635
Unknown_201	1.14233	-0.0178275
Isoleucine/unknown_212	1.13776	0.00882909
Unknown_243	1.13583	0.0368013
Lactate_162	1.13178	0.169971
Gutamine/Glutamate_198	1.13172	-0.0347839
Unknown_5	1.13145	0.25037
AMP/Uridine_150	1.12692	-0.0472535
UDP-glucuronate/UDP-glucose/Unknown_44	1.12473	-1.4661
Unknown_398	1.12169	-0.0750736
Myo-inositol/Valine_217	1.11843	-0.0224511
Unknown/NADP+/ATP_145	1.11447	-0.000887949
Unknown_211	1.11278	0.0487942
Glutathione_329	1.10497	0.1104
Unknown_273	1.10301	0.0662104
Histamine/Glutathione_284	1.10241	-0.0734099
Unknown_1	1.10231	0.113483
Unknown_1	1.10231	0.113483
Isoleucine_435	1.10005	0.0441018
Pi-Methylhistidine/Unknown_251	1.09848	0.0786927
Unknown_32	1.09829	-0.0258845
Unknown_13	1.09434	1.21371
Glutamine_341	1.09326	0.135378
Glutamine/Glutathione_367	1.09015	0.0901351
Glutamate/N-Acetylglutamine/N-Acetylornithine_379	1.08884	-0.0244781
Unknown/Glucose_238	1.0876	-0.257854
Unknown_306	1.0863	-0.00191601
Unknown_422	1.07896	0.00181945
Carnosine/Anserine_74	1.07764	0.0703572
Taurine_236	1.07096	-0.0576928
Unknown_128	1.06961	-0.198956
Unknown_312	1.06156	-0.0469627
Unknown_381	1.05675	0.0300019
Unknown_154	1.05445	-0.0625721
N-Carbamoylaspartate/Citrate_320	1.05143	0.0644687
Unknown_413	1.04712	-0.138224
Unknown_75	1.04414	-0.130586
Fumarate_79	1.04331	0.130693
Unknown_19	1.04146	-0.164892
Unknown_31	1.03889	-0.224334
NADP+/Unknown_152	1.03874	-0.0756442
Lactate_406	1.03729	0.153913
Unknown_377	1.03694	0.0536955
unknown_119	1.03593	0.105543
Ethanol_414	1.0356	-0.174354
Unknown_101	1.03464	-0.0257685
Unknown_122	1.03245	-0.105285
Unknown/Tryptophan_60	1.02952	0.109976
Glutamine/Glutamate_196	1.02936	-0.0222201
Unknown_111	1.02624	0.119662
N-Carbamoylaspartate/Unknown_323	1.0247	0.130302
Lactate_161	1.02425	0.110151
Aspartate/Citrate_315	1.02144	-0.00626677
Glutathione_285	1.01583	-0.0762525
Glutamate/Unknown_361	1.01255	0.0291016
Unknown_59	1.0055	-0.121422
Unknown_424	0.999323	0.0561175
N-Carbamoylaspartate/Citrate_321	0.998992	-0.0580919
Lactate_404	0.998861	0.204612
Unknown_52	0.997649	-0.0343958
Unknown_89	0.995575	-0.0710539
Glutathione/B-Alanine_332	0.995343	-0.0258279
Glutathione_328	0.994917	0.0712047
Unknown/Glucose/Betaine_178	0.994687	-0.119676
Glucose_132	0.993788	-0.248909
Glucose_133	0.993258	-0.242743
Unknown_45	0.99272	-0.27558
Taurine_257	0.989639	-0.0390688
Unknown_313	0.989517	-0.0692083
Unknown_316	0.989512	-0.0414142
Maltose/Glucose_124	0.986935	-0.275173
Aspartate/Citrate_314	0.983837	0.0996448
Unknown/NADP+_29	0.981204	-0.135364
Glucose_181	0.97973	-0.151832
Maltose/Unknown_168	0.978268	0.0207768
NAD+_15	0.977406	0
AMP/Uridine_149	0.977219	-0.018181
Unknown_318	0.975494	0.105406
Unknown_206	0.970875	-0.188445
Unknown_354	0.970629	0.123249
unknown_110	0.969731	0.0501263
Aspartate_305	0.966724	0.306065
Glutathione_366	0.963846	0.0901184
Glutamate_378	0.963337	0.0171025
Unknown_33	0.961281	-0.0619361
Threonine_405	0.959955	0.0670602
Unknown/NADP+_141	0.959776	-0.0125532
Glucose_234	0.953226	-0.261231
Malate/Glutamate/Unknown_358	0.943849	0.148465
Aspartate_302	0.942736	0.223072
NAD+_7	0.940605	0.026189
Glucose/Unknown_187	0.940081	-0.0865222
Glycoproline/Unknown_384	0.93975	0.066431
Glutamate_360	0.938974	-0.000136701
Unknown/Aspartate_319	0.934849	-0.0512217
Unknown_139	0.93089	-0.0388803
Unknown_423	0.929702	0.000249486
Myo-inositol/Valine_219	0.929062	0.00883282
Unknown_410	0.927147	0.0288753
Unknown_426	0.9265	0.0258053
Glucose_232	0.925732	-0.264888
Unknown/NAD+_142	0.922309	-0.0371793
Unknown/Glycoproline_382	0.922174	0.0423441
Unknown_214	0.920652	0.00527342
Unknown_28	0.919735	-0.148852
Glucose_233	0.917792	-0.266728
Unknown_442	0.914599	0.535695
Unknown_30	0.914364	-0.209952
Maltose/Unknown_235	0.913943	-0.0801531
Unknown_205	0.913631	-0.0674014
Histamine_53	0.906368	-0.0141201
Unknown_20	0.90417	-0.061564
Unknown_281	0.902826	-0.0393773
Glucose/UDP-glucuronate_229	0.90276	-0.212246
N-Carbamoylaspartate/Citrate_324	0.902241	0.0445836
Unknown_440	0.901601	0.0944688
Pantothenate/Isoleucine_437	0.89501	0.0178179
5-6-Dihydrothymine_412	0.893402	-0.0144819
Glucose_230	0.89154	-0.25502
Alanine/Glutamate_197	0.890671	0.00908939
Unknown_408	0.889207	-0.00802574
Glucose/Unknown_204	0.889077	-0.105808
Unknown_18	0.887324	-0.0431711
Glutamate/Pyruvate_355	0.887279	0.117531
Unknown_73	0.883568	0.0259871
Glycolate_173	0.880237	0.0479755
Unknown_66	0.877981	0.022585
N-Carbamoylaspartate/Unknown_325	0.877842	0.00875333
O-Phosphocholine_220	0.876023	0.0229151
Choline/O-Acetylcarnitine_264	0.875461	0.00385194
Unknown_350	0.873315	0.0829065
ATP_93	0.873265	0.00386643
Unknown/Isoleucine_409	0.873195	0.0315587
Unknown/Tryptophan_56	0.868246	-0.0391002
Unknown_421	0.864338	-0.0441982
Unknown_297	0.862596	-0.0243375
Unknown/NADP+/ATP_146	0.859983	-0.00940399
Unknown_40	0.856596	-0.00465734
Pantothenate/Isoleucine/Unknown_436	0.855924	0.0181739
Creatine_175	0.854203	-0.0472733
Unknown/Glutamate_352	0.849884	0.0667114
Unknown_87	0.846824	-0.0731952
Unknown_9	0.842649	0.196155
Unknown_189	0.842098	-0.00925729
Unknown_2	0.839125	0.0806363
Unknown_180	0.837042	-0.0470237
Myo-inositol_227	0.833107	-0.0167516
Unknown_140	0.828763	-0.0448445
Glucose_182	0.822052	-0.146803
unknown_116	0.821198	0.106873
Glutamate/N-Acetylcysteine_376	0.815355	0.0385597
NADPH/Unknown_88	0.814528	0.0507839
NAD+_4	0.810891	0.0740276
Tyrosine/Serine/Unknown_174	0.809753	0.0295949
Unknown_365	0.806959	0.0313394
Unknown_41	0.802284	-0.147496
Pi-Methylhistidine/Unknown_207	0.802263	-0.151786
Unknown_375	0.799655	0.055085
Glutamate_362	0.799616	0.0459609
5-6-Dihydrothymine_411	0.793069	-0.00844738
N-Carbamoylaspartate/Unknown_326	0.792194	-0.00741127
Unknown_434	0.790054	0.025383
Unknown_265	0.78902	-0.0675593
Glutamine/Unknown_372	0.787623	0.0355571
cis-Aconitate/Glucose/Tyramine_260	0.777845	-0.188333
Unknown_47	0.775795	-0.0614702
Myo-inositol_216	0.767371	0.0378365
Unknown/Anserine_202	0.760015	-0.0124269
Unknown_76	0.757147	-0.163502
Unknown_130	0.753919	0.0325535
Unknown_71	0.749475	0.00363746
Unknown_245	0.74898	0.0523505
Threonine_156	0.747427	-0.0194317
Unknown_54	0.747299	-0.042764
GlutathioneUnknown_194	0.743169	0.0236114
NAD+_102	0.738262	0.0789232
Serine_186	0.737016	-0.0625529
Unknown_46	0.721921	-0.116607
Malate/Glutamate/Unknown_357	0.720653	0.0776
Glutathione/Unknown_191	0.714579	0.0485443
Unknown_58	0.713884	-0.146221
Unknown_98	0.708653	-0.0139953
Glutathione/Uridine_192	0.708047	0.0488976
Histamine/Unknown_283	0.707417	-0.0199764
O-Phosphocholine_158	0.704418	0.0454165
Unknown_125	0.702795	-0.0932702
Glutathione_330	0.702257	0.0556352
Unknown_425	0.701845	0.00897297
Threonine_403	0.700403	-0.00496521
Unknown_55	0.696321	-0.0964448
Unknown_100	0.693917	-0.0140197
Unknown_242	0.693336	0.00156832
Unknown_282	0.690884	0.014248
Unknown_83	0.688697	-0.118043
Pantothenate/Unknown_439	0.685195	-0.0150587
Unknown_340	0.681716	0.115753
Unknown_420	0.679153	-0.0886258
Unknown_296	0.676896	-0.0719106
Unknown_188	0.675835	-0.0355392
Pyruvate_356	0.675807	0.09368
Unknown_39	0.674769	0.144307
Na-Acetyllysine/Leucine/Unknown_397	0.674478	0.0245644
Unknown_103	0.674169	0.00886014
Unknown_86	0.671418	-0.0980044
Unknown_118	0.670394	0.0849145
Glycoproline/Unknown/N-Acetylaspartate_383	0.670265	0.0277388
Unknown_246	0.669616	0.0714336
Glutamine/Carnitine_344	0.668305	-0.0384185
Threonine_221	0.661343	0.0629034
AMP/Unknown_10	0.660913	-0.301776
Unknown_51	0.660538	0.0259548
Glutamine/Alanine/Glutathione_195	0.658971	0.0279249
Glutamate_374	0.65869	0.0473762
Unknown/Ethanol/Maltose_213	0.656191	-0.00713325
Creatine/N-N-Dimethylformamide_279	0.65279	-0.0777263
Unknown/GTP_107	0.648966	0.0633865
Unknown_311	0.644928	-0.00407929
Unknown_271	0.642521	0.039351
Glutathione_334	0.642328	-0.00505836
Unknown_391	0.642297	0.0289938
Creatine-phosphate_278	0.640581	-0.103412
Glutamine/Glutathione_368	0.638012	0.0995658
N-Acetylcysteine_290	0.63674	-0.0658885
Unknown_16	0.636159	-0.177727
Glucose_239	0.633647	-0.200407
Unknown_84	0.628225	-0.155545
Glutathione_339	0.627648	0.0643088
Unknown_147	0.625709	-0.013998
Glutathione/N-N-Dimethylglycine/N-Acetylcysteine_292	0.618681	-0.0716529
Unknown_215	0.616867	0.0244508
Unknown_176	0.616164	-0.0710193
Unknown_270	0.615956	0.00698719
Isopropanol_418	0.613036	0.0221358
NADH/NADP+_138	0.610562	0.0212566
NAD+/Unknown_25	0.609125	-0.117812
AMP/ADP_92	0.60813	-0.0453701
unknown_109	0.607301	-0.0423263
Glutathione/GTP_136	0.606335	0.0110299
Unknown_272	0.604631	0.0257483
Unknown_97	0.601179	-0.0865183
NADP+/Unknown_134	0.597257	-0.0568708
Myo-inositol_218	0.58692	0.0537757
Unknown_402	0.583809	-0.0257434
Glutamate_359	0.578343	0.053987
Unknown_99	0.577945	0.0194814
Ethanol_417	0.577847	0.00892022
Unknown_94	0.573602	-0.00982285
Glutamate/Malate_353	0.562648	0.0856459
Unknown/Carnitine_346	0.560908	-0.0152711
Unknown/Glycylproline/Valine_363	0.560788	0.023288
Glucose_240	0.559117	-0.184848
Unknown_148	0.557167	-0.0114841
Unknown_280	0.551606	0.00327156
Tyramine/Glucose_261	0.550434	-0.132333
Unknown_57	0.549954	-0.013272
Unknown_85	0.54706	-0.143206
Unknown_80	0.541878	-0.114676
Unknown_129	0.539747	-0.00732091
Unknown_393	0.532757	-0.0305109
Unknown_38	0.531692	0.0166992
Unknown_294	0.529505	-0.0828728
Unknown/UDP-glucose/NADH_104	0.521191	-0.141887
Glucose/Unknown_231	0.509281	-0.220333
Glutathione/Citrate_337	0.507404	0.0313161
Unknown_37	0.506366	0.0118133
Unknown_269	0.506053	0.0161821
sn-Glycero-3-phosphocholine/Unknown_153	0.50425	-0.0126558
Ethanol_415	0.492657	-0.0175739
Glutathione_331	0.488063	0.0624993
Glutathione/Tyramine_289	0.485607	-0.0228251
Glucose/Unknown_241	0.483047	-0.115272
Unknown_36	0.479253	-0.0559211
Unknown/Uridine_160	0.472069	0.0132907
Unknown_135	0.470077	-0.00813677
Unknown_390	0.469859	0.0289325
Unknown_78	0.460184	-0.06059
Unknown_419	0.457581	-0.0888464
Glutamate_200	0.452899	-0.019552
Myo-inositol_224	0.447112	-0.0389272
UDP-glucuronate/UDP-glucose_115	0.44636	-0.0434194
Glutathione_287	0.434033	-0.053731
Unknown_27	0.432556	-0.0185579
Unknown_266	0.427245	-0.0235713
Unknown_199	0.426298	0.00367458
O-phosphocholine_263	0.425841	0.049554
Unknown_327	0.425283	0.0336345
Isopropanol_416	0.424616	0.00799045
B-Alanine/N-Nitrosodimethylamine_268	0.418271	-0.0659659
UDP-glucuronate/UDP-glucose/Unknown_43	0.415172	0.343356
Myo-Inositol/Histamine_255	0.410246	0.0685598
Unknown_11	0.400632	-0.142718
Unknown_117	0.400412	0.0193524
Unknown/Pantothenate_228	0.400312	-0.148638
Glutathione/Citrate_335	0.394282	-0.00863795
Pi-Methylhistidine_42	0.385119	0.0796257
Unknown_113	0.373743	0.0164861
Unknown_388	0.368934	0.0607368
Unknown_35	0.366133	0.01957
Maltose/Unknown_183	0.362779	-0.0197177
Unknown/Glucose_179	0.345074	-0.0146904
UnknownHistamine_286	0.341419	-0.0436029
Glutathione_288	0.336089	-0.0629045
ADP/Unknown_12	0.304426	0.0958462
Unknown_81	0.301655	0.0332133
Fructose/Unknown_163	0.296999	-0.0487986
Carnitine/sn-Glycero-3-phosphocholine_262	0.296521	0.0104791
Myo-Inositol_164	0.286533	0.00495176
Unknown/Cytosine/UDP-glucose_106	0.284226	-0.0146586
Myo-Inositol/Creatinine_165	0.28054	0.00689845
Citrate_338	0.274977	-0.0184711
Acetate_389	0.27448	0.107836
Unknown_190	0.273362	-0.0293485
Unknown/Cytosine/UDP-glucose/NADH_105	0.273172	-0.066441
Unknown_82	0.269276	-0.00594421
Unknown_157	0.26195	-0.00660898
Myo-inositol/Phenylacetate_225	0.259409	-4.42006e-05
Unknown_184	0.258916	-0.00119343
Unknown_295	0.243744	-0.0684878
B-Alanine/Citrate_336	0.240855	-0.0121532
Unknown_252	0.23807	0.00717329
Unknown_226	0.231562	-0.0183426
Glutathione/Trimethylamine_293	0.23103	-0.0761228
AMP_90	0.229299	-0.0239696
Glutathione/N-Acetylcysteine/Tyramine_291	0.216002	-0.0258548
Unknown_159	0.202665	0.0354803
Maltose/Glycylproline_222	0.196807	0.0203664
Unknown_387	0.155657	0.0374894
Unknown/Uridine_48	0.126664	0.0471864
Unknown_254	0.0824719	-0.030293
Histamine/Unknown_253	0.0815783	0.00966433
Myo-inositol/Maltose_256	0.0410042	0.0334043

## Sheet: FoldChangeD39vsC20-3
	C20-3_Carriage_1	C20-3_Carriage_2	C20-3_Carriage_3	C20-3_Carriage_4	C20-3_Carriage_5	C20-3_Carriage_6	C20-3_Carriage_7	C20-3_Carriage_8	C20-3_Carriage_9	C20-3 Mean Fold Change	C20-3 Mean log_2 Fold Change
Unknown_1	0.996536	0.908795	1.03903	1.53987	1.02169	0.898201	1.26465	1.05921	1.00856	1.08184	0.113483
Unknown_1	0.996536	0.908795	1.03903	1.53987	1.02169	0.898201	1.26465	1.05921	1.00856	1.08184	0.113483
Unknown_2	0.93955	0.878815	1.01034	1.40782	1.06436	0.873948	1.2309	1.03506	1.07657	1.05748	0.0806363
NAD+_3	1.54009	1.56302	1.18054	0.921667	1.86048	1.91808	1.1992	1.3667	1.20216	1.41688	0.50272
NAD+_4	1.48941	1.18643	1.45059	0.0946528	0.578059	1.615	0.739771	1.33457	0.985378	1.05265	0.0740276
Unknown_5	0.868148	0.920133	1.45102	1.67276	1.16817	1.00803	1.34717	1.04278	1.22741	1.18951	0.25037
Unknown_6	0.834757	0.759226	0.848409	0.934026	0.871158	0.966491	0.917687	0.710191	0.882874	0.858313	-0.220424
NAD+_7	1.19125	0.532443	1.22008	1.10348	0.809242	1.24788	1.07948	0.976825	1.00418	1.01832	0.026189
Unknown_8	0.804341	0.854725	0.729141	0.99573	0.851742	1.03966	0.957436	0.726004	0.88482	0.871511	-0.198409
Unknown_9	1.45966	1.39418	1.14279	1.06766	0.630806	0.817311	1.49784	0.915867	1.38465	1.14564	0.196155
AMP/Unknown_10	1.44769	0.262906	1.31751	0.258576	0.81634	0.366152	0.754839	0.941014	1.13625	0.811253	-0.301776
Unknown_11	0.67432	0.88709	0.767877	1.10834	0.882385	1.0092	0.817546	1.20297	0.802565	0.905811	-0.142718
ADP/Unknown_12	1.25083	0.657057	2.48532	0.502153	1.2509	0.33615	0.839509	1.30967	0.986645	1.06869	0.0958462
Unknown_13	4.20231	-0.516686	4.8861	0.797046	1.71563	1.15131	2.94701	3.04234	2.64898	2.31934	1.21371
Formate_14	2.29339	0.888632	0.935671	2.84417	1.57633	1.72114	2.83873	0.987666	1.93498	1.78008	0.831941
NAD+_15	-0.486383	2.25284	-1.424	0.184394	-1.50294	1.15182	0.606521	-0.489563	-1.29991	-0.111914
Unknown_16	0.39661	1.71858	0.629032	1.00738	0.471102	1.49339	0.745369	1.51209	-0.0166964	0.884095	-0.177727
Unknown/NAD+_17	0.395316	0.455548	-0.440714	-0.033851	-0.332114	1.58613	0.136265	0.972477	-2.41697	0.0357869	-4.80443
Unknown_18	0.962968	1.04696	0.908593	0.967825	0.957745	1.07532	0.984966	0.93701	0.893286	0.970519	-0.0431711
Unknown_19	0.821446	0.743741	1.02891	0.811965	0.909357	0.850255	0.793946	0.985982	1.08236	0.891995	-0.164892
Unknown_20	1.05331	0.996729	1.00693	0.984636	0.931254	0.890587	0.876493	0.926251	0.957833	0.958225	-0.061564
Anserine/AMP_21	1.06547	0.88676	1.00865	1.17976	0.715167	0.84385	0.983466	1.00408	0.943954	0.959019	-0.0603694
AMP_22	0.930328	0.900203	0.933376	1.05463	0.939839	0.877806	0.980562	0.877813	0.932785	0.936372	-0.0948467
ATP/Unknown_23	0.892797	0.849279	0.903992	0.91542	0.904744	0.981813	0.981937	0.831321	0.845166	0.900719	-0.150851
Adenine/Unknown_24	1.63309	0.714308	0.963291	0.843069	0.98198	0.96381	0.68094	0.819153	1.13386	0.86903	-0.202521
NAD+/Unknown_25	1.05324	0.800278	1.09887	1.0051	0.99484	1.03623	0.899492	0.666717	0.739496	0.921584	-0.117812
NAD+/Adenine_26	0.92825	0.86581	0.957655	0.970272	0.867011	0.909453	0.930386	0.805581	0.902241	0.904073	-0.145489
Unknown_27	1.06618	0.796441	1.55585	0.791523	1.08222	0.667685	0.868892	1.12535	0.930837	0.987219	-0.0185579
Unknown_28	0.886657	0.917437	0.980691	0.861146	0.825353	0.905142	0.906431	0.996311	0.838545	0.901968	-0.148852
Unknown/NADP+_29	0.931512	0.843955	1.04299	0.712828	0.79139	0.940658	0.924587	1.03625	0.969791	0.91044	-0.135364
Unknown_30	0.733268	0.850835	1.21773	0.974029	0.737063	0.82312	0.725917	0.971608	0.747526	0.864566	-0.209952
Unknown_31	0.790192	0.843982	1.22335	0.932133	0.768522	0.850974	0.634396	0.902684	0.757682	0.85599	-0.224334
Unknown_32	0.982952	0.905337	1.26567	1.21779	0.884948	0.933567	0.717334	1.01811	0.914253	0.982218	-0.0258845
Unknown_33	0.993793	0.965931	1.23735	1.04699	0.842883	0.880933	0.843941	0.98183	0.828152	0.957978	-0.0619361
Unknown_34	1.01592	1.00864	1.00366	1.01889	0.912005	1.07579	0.949807	0.971066	0.875194	0.981218	-0.0273541
Unknown_35	1.12282	0.807397	1.60856	0.86168	1.08422	0.633489	1.01885	1.17688	0.809023	1.01366	0.01957
Unknown_36	1.16672	0.773238	1.6279	0.703271	0.91487	0.623901	0.891889	1.1953	0.760737	0.96198	-0.0559211
Unknown_37	1.01728	0.968034	1.08315	1.15251	0.990816	0.803564	0.990318	1.1203	0.948021	1.00822	0.0118133
Unknown_38	0.963306	0.94161	0.981893	1.11166	1.09304	0.93197	0.961224	1.09562	1.02445	1.01164	0.0166992
Unknown_39	1.02792	1.04598	0.814384	1.11328	1.4968	1.12816	1.19132	0.975384	1.15356	1.1052	0.144307
Unknown_40	0.921769	1.03479	0.938769	1.00724	1.03912	0.999285	1.04577	1.01615	0.968114	0.996777	-0.00465734
Unknown_41	0.905299	0.820799	1.05897	0.870584	0.831879	0.755716	0.81275	1.1417	0.927648	0.902816	-0.147496
Pi-Methylhistidine_42	1.00729	1.04348	1.10655	1.14562	1.10914	1.00546	0.917125	1.03905	1.13699	1.05674	0.0796257
UDP-glucuronate/UDP-glucose/Unknown_43	1.41714	1.32109	1.75947	1.47724	1.52688	1.25129	0.646942	1.07644	0.941847	1.2687	0.343356
UDP-glucuronate/UDP-glucose/Unknown_44	0.165553	0.486922	0.220833	0.258084	0.251277	0.302406	0.817769	0.344588	0.410192	0.361958	-1.4661
Unknown_45	0.771273	0.819392	0.867368	0.743479	0.912839	0.656731	0.759733	0.938909	0.965337	0.826118	-0.27558
Unknown_46	0.898832	0.938383	0.920549	0.847692	0.961141	0.688963	0.839963	1.05576	1.14991	0.922354	-0.116607
Unknown_47	1.05366	0.880563	1.07545	0.788055	1.01875	0.75953	0.967508	1.11638	0.964697	0.958287	-0.0614702
Unknown/Uridine_48	1.12649	1.08535	0.998771	1.04901	1.15119	0.913523	1.01516	1.03451	0.925239	1.03325	0.0471864
Unknown_49	1.23473	1.47217	1.42522	1.28189	1.48415	1.2017	1.33969	1.40273	1.28718	1.34772	0.430518
Unknown_50	0.872877	0.991409	0.840507	0.867199	0.952069	0.820495	0.960114	0.992991	0.866437	0.907122	-0.140632
Unknown_51	1.01847	0.938521	1.07594	1.04862	1.02422	0.875305	1.02345	1.11555	1.0433	1.01815	0.0259548
Unknown_52	0.977529	1.04081	0.931597	0.896684	1.05141	0.841976	0.999888	1.03597	1.0121	0.976441	-0.0343958
Histamine_53	1.03979	1.02825	0.979032	0.933491	1.07076	0.813912	1.0074	1.05889	0.980818	0.99026	-0.0141201
Unknown_54	1.03945	0.860469	1.17818	0.91215	0.959173	0.833659	1.03717	0.957929	0.958963	0.970793	-0.042764
Unknown_55	1.07257	0.850389	1.03595	0.845119	1.02084	0.713444	0.993297	0.989103	0.897303	0.935335	-0.0964448
Unknown/Tryptophan_56	1.07688	0.948662	0.930719	0.930426	1.06851	0.79047	0.978972	1.00904	1.02568	0.973262	-0.0391002
Unknown_57	1.114	0.989654	0.904335	1.14151	0.997206	0.800449	1.00961	0.990657	0.97017	0.990843	-0.013272
Unknown_58	1.02656	0.792457	1.35477	0.604786	1.02181	0.483556	0.942745	1.13223	0.773614	0.903614	-0.146221
Unknown_59	0.826435	0.963641	0.751633	1.06225	0.849166	1.06398	1.00711	0.810105	0.93921	0.919281	-0.121422
Unknown/Tryptophan_60	1.12437	1.06679	1.03216	1.12354	1.16845	0.966362	1.13472	0.989414	1.10708	1.07921	0.109976
Unknown_61	1.10401	1.07395	0.954803	1.728	1.12327	0.955769	1.45092	1.14741	1.36544	1.21151	0.276805
Phenylalanine_62	1.15839	1.14637	1.02668	1.1241	1.12459	0.977522	1.18937	1.12877	1.2235	1.12214	0.166258
Phenylacetate/Phenylalanine_63	1.12672	1.09455	0.959223	1.18449	1.07798	1.01931	1.24272	1.07648	1.18092	1.10693	0.146566
Phenylacetate/Phenylalanine/5-Hydroxyindole-3-acetate_64	1.14272	1.12563	0.972352	1.14584	1.08386	1.00253	1.16498	1.10721	1.11993	1.09612	0.132402
Phenylacetate_65	1.08268	1.06344	0.962642	1.12578	1.00176	0.992347	1.12737	1.08791	1.05723	1.05569	0.0781798
Unknown_66	1.07635	0.983045	0.969089	1.07817	0.970689	1.00543	1.09534	0.981531	0.982354	1.01578	0.022585
Phenylacetate/Phenylalanine_67	1.15803	1.08362	0.999675	1.133	1.10944	1.00454	1.18875	1.07909	1.10099	1.09524	0.131245
Phenylacetate/Phenylalanine/Tryptophan_68	1.13158	1.03243	1.00224	1.15828	1.06188	0.967097	1.19047	1.07752	1.10141	1.08032	0.111462
Unknown_69	1.13818	1.09524	0.920683	1.65291	1.12499	1.0098	1.40679	1.09935	1.33944	1.1986	0.261349
Unknown_70	1.08091	1.01268	0.964089	1.43126	1.04182	0.958607	1.27095	1.04172	1.22139	1.11371	0.155379
Unknown_71	1.043	0.9325	0.960717	1.08985	0.969355	0.987609	1.05784	0.909509	1.07233	1.00252	0.00363746
Tyrosine_72	1.19342	1.13909	1.04427	1.13919	1.1596	0.92805	1.09829	1.04456	1.0062	1.08363	0.115873
Unknown_73	1.06657	0.939184	0.955808	1.13315	0.982218	1.06676	1.23151	0.895723	0.892665	1.01818	0.0259871
Carnosine/Anserine_74	1.14541	0.969912	1.04997	1.0353	1.02138	1.03085	1.1517	0.991548	1.05371	1.04998	0.0703572
Unknown_75	0.915657	1.06129	1.05309	0.921303	0.998333	0.821231	0.893457	0.821649	0.735136	0.91346	-0.130586
Unknown_76	0.982879	0.743725	0.957883	0.811899	0.956731	0.842123	1.00426	0.825514	0.910682	0.892855	-0.163502
Tyrosine/Tyramine_77	1.21561	1.14196	1.05112	1.11565	1.15842	0.909239	1.09343	1.0368	0.974198	1.07738	0.107528
Unknown_78	1.0353	0.815606	0.944115	1.03945	0.912421	1.02301	1.07983	0.830431	0.949692	0.958872	-0.06059
Fumarate_79	1.53763	0.879111	1.01277	1.1863	1.16317	0.946113	1.16102	0.945068	1.02219	1.09482	0.130693
Unknown_80	1.03298	0.851137	1.33596	0.628112	0.950636	0.555262	0.849726	1.22711	0.881377	0.92359	-0.114676
Unknown_81	1.12753	0.752223	1.97943	0.731035	0.988352	0.522898	0.873048	1.34924	0.885846	1.02329	0.0332133
Unknown_82	1.17697	0.822022	1.66155	0.686093	1.07127	0.446338	1.0211	1.25086	0.826794	0.995888	-0.00594421
Unknown_83	1.12387	0.710492	1.67182	0.614896	0.973571	0.453025	0.815691	1.24893	0.680637	0.921437	-0.118043
Unknown_84	1.11731	0.757908	1.5824	0.532622	0.965598	0.372049	0.781736	1.27486	0.695652	0.897793	-0.155545
Unknown_85	0.830697	0.810334	1.49206	0.8169	0.743613	0.377156	1.01017	1.24788	0.82073	0.905505	-0.143206
Unknown_86	0.782083	0.830986	1.35052	0.869945	1.03425	0.554144	0.953775	1.19649	0.836728	0.934324	-0.0980044
Unknown_87	0.930395	0.973132	0.993458	0.929403	1.00577	0.938272	0.99014	1.06843	0.725771	0.95053	-0.0731952
NADPH/Unknown_88	0.988222	0.945844	1.07152	1.25379	1.07918	0.812128	1.15511	1.02566	0.990984	1.03583	0.0507839
Unknown_89	0.559951	1.11758	0.909496	0.821657	0.965208	1.10504	0.896983	1.29162	0.899945	0.951942	-0.0710539
AMP_90	0.960309	0.991625	0.993797	1.05163	0.950989	0.971697	0.84632	1.14757	0.937769	0.983523	-0.0239696
AMP/ATP_91	0.91708	0.821142	1.31603	1.06857	0.832198	0.906253	0.85632	0.980348	0.77731	0.941695	-0.0866681
AMP/ADP_92	0.977939	0.842538	1.45067	1.01764	0.92169	0.788097	0.833273	1.05961	0.829916	0.969041	-0.0453701
ATP_93	1.06904	0.975867	1.07682	0.95015	1.15182	0.919866	0.952049	0.928591	0.999945	1.00268	0.00386643
Unknown_94	1.01089	0.938361	1.38352	0.826795	1.05817	0.836081	0.938963	1.07745	0.868698	0.993214	-0.00982285
Unknown_95	1.03155	0.958387	1.12318	0.866133	0.915148	0.978855	0.920923	0.883286	0.838737	0.946244	-0.0797154
Unknown/NAD+_96	0.963274	1.00967	0.907454	0.976722	0.931321	1.04906	0.967557	0.943813	0.915396	0.962697	-0.054847
Unknown_97	0.865506	0.858667	1.00188	0.910293	1.00076	0.850509	0.736092	1.044	1.20843	0.941793	-0.0865183
Unknown_98	0.932862	0.899788	1.04491	0.918128	1.00964	0.765544	0.838449	1.10729	1.39651	0.990346	-0.0139953
Unknown_99	1.03713	1.06168	1.01884	0.989736	1.08123	0.771025	0.97827	1.10159	1.08285	1.0136	0.0194814
Unknown_100	1.00396	0.984988	1.0852	0.968619	0.845737	0.743839	0.863535	1.34343	1.07365	0.990329	-0.0140197
Unknown_101	1.02638	1.03205	0.988358	0.892439	1.02875	0.762261	0.983641	1.1163	1.0105	0.982297	-0.0257685
NAD+_102	1.02377	1.0135	1.04453	1.08651	0.96707	0.824791	1.00067	1.24386	1.30135	1.05623	0.0789232
Unknown_103	0.967463	0.977953	1.33369	1.1402	0.898374	0.823611	0.855282	1.09223	0.96663	1.00616	0.00886014
Unknown/UDP-glucose/NADH_104	0.76571	0.941205	1.10302	0.972052	0.789036	0.906609	0.733286	1.04598	0.900092	0.906333	-0.141887
Unknown/Cytosine/UDP-glucose/NADH_105	0.85612	1.03164	0.993031	0.950812	0.808657	1.07019	0.839781	1.05283	0.991858	0.954991	-0.066441
Unknown/Cytosine/UDP-glucose_106	0.825309	1.09476	1.00787	0.968634	0.886179	1.04025	0.803107	1.20897	1.07393	0.989891	-0.0146586
Unknown/GTP_107	1.01917	1.11074	1.09666	1.01827	1.05864	0.730659	0.908968	1.30529	1.15584	1.04492	0.0633865
Unknown_108	0.950416	1.02748	0.885973	0.978844	1.05518	0.907374	1.01893	1.05411	1.00095	0.986583	-0.0194884
unknown_109	0.805608	0.923034	0.842049	0.90612	1.0724	0.783244	0.806991	1.14422	1.45612	0.971088	-0.0423263
unknown_110	1.0397	1.01663	0.900525	0.922991	1.09747	0.776777	0.845427	1.20071	1.51797	1.03536	0.0501263
Unknown_111	1.05202	1.22312	0.997825	1.00136	0.981564	0.916446	0.963642	1.23209	1.41026	1.08648	0.119662
Unknown_112	1.12448	1.10067	1.04675	1.26372	1.18094	1.01989	1.09972	1.07974	1.12507	1.11566	0.157904
Unknown_113	1.03818	1.09729	1.2322	0.743872	0.91675	1.17196	0.881913	1.05856	0.962709	1.01149	0.0164861
Unknown_114	1.10244	1.19486	0.932505	1.77416	1.17865	0.993582	1.4323	1.21134	1.43756	1.25082	0.322876
UDP-glucuronate/UDP-glucose_115	1.15589	1.10741	0.968262	0.88455	0.894185	1.01003	0.846509	0.950075	0.916265	0.970352	-0.0434194
unknown_116	1.18594	0.955642	0.917881	1.07106	0.995794	0.835221	0.939118	1.29817	1.49319	1.07689	0.106873
Unknown_117	0.949207	1.1079	1.05323	0.968351	0.981137	1.09845	0.851672	1.0665	1.04509	1.0135	0.0193524
Unknown_118	1.168	1.0996	1.06089	1.07683	0.95775	1.0642	0.876054	1.13136	1.11094	1.06062	0.0849145
unknown_119	1.11823	1.04219	1.12053	1.14195	1.06801	0.997612	0.939123	1.14362	1.11181	1.0759	0.105543
Unknown_120	0.795611	0.854324	0.764259	1.01626	0.899203	0.931988	0.881912	1.09073	1.01506	0.916595	-0.125644
Unknown_121	0.862008	0.815434	0.828577	0.993995	0.889702	0.841118	0.914194	0.987977	0.994224	0.903026	-0.147161
Unknown_122	0.821434	0.820318	0.840062	0.868608	0.868374	1.00573	1.08989	1.02103	1.03116	0.929622	-0.105285
Unknown_123	0.64471	0.435297	0.703112	0.853204	0.580642	1.09543	1.15556	0.854237	1.0085	0.814521	-0.295976
Maltose/Glucose_124	0.862751	0.668422	0.683857	0.827097	0.790052	0.828498	0.882363	0.904289	0.989833	0.826351	-0.275173
Unknown_125	1.05107	0.915113	0.932772	0.742729	0.951742	0.895196	0.958062	0.953124	1.03675	0.937396	-0.0932702
Unknown_126	1.03011	0.947916	1.00109	1.32487	0.977851	0.829429	0.910013	1.16683	1.08855	1.03074	0.0436809
Unknown_127	0.863054	0.905661	0.832264	0.909508	0.90747	0.872893	0.892454	1.02149	1.01849	0.913698	-0.130211
Unknown_128	0.875085	0.759197	0.88165	0.754771	0.926382	0.831151	0.993265	0.810399	1.00873	0.871181	-0.198956
Unknown_129	1.12039	1.11342	0.873121	1.00421	0.946744	0.932842	0.963072	0.974553	1.02609	0.994938	-0.00732091
Unknown_130	1.14162	1.13082	0.926782	1.03261	1.00803	0.956357	0.982278	1.01036	1.01654	1.02282	0.0325535
Unknown_131	5.22873	1.00272	0.730104	3.82805	2.49435	1.49824	2.23021	1.24166	1.40847	2.18473	1.12745
Glucose_132	0.874667	0.732693	0.72469	0.829336	0.851439	0.817011	0.887523	0.918295	0.938139	0.841533	-0.248909
Glucose_133	0.882615	0.718137	0.725105	0.85488	0.817703	0.820845	0.879188	0.935283	0.972475	0.845137	-0.242743
NADP+/Unknown_134	0.896265	0.873315	0.939572	0.953013	1.02101	0.958461	0.968844	0.942089	1.09956	0.961347	-0.0568708
Unknown_135	1.01566	1.00774	0.977911	0.965627	0.990253	1.03038	1.04098	0.965496	0.955346	0.994376	-0.00813677
Glutathione/GTP_136	1.00458	1.00508	1.03739	0.99609	1.02877	0.984969	1.04187	1.03437	0.935943	1.00767	0.0110299
Unknown_137	1.09162	1.39266	1.02126	0.67863	1.17011	1.43103	0.785314	1.40168	1.08238	1.11719	0.159872
NADH/NADP+_138	0.972479	1.02804	1.00532	1.00372	1.06275	0.97204	0.996853	1.07594	1.01643	1.01484	0.0212566
Unknown_139	0.934695	1.10642	1.02553	0.977093	1.05492	0.888893	0.95164	0.955799	0.865699	0.97341	-0.0388803
Unknown_140	0.950442	1.1079	1.01485	1.01601	0.993344	0.904283	0.949721	0.936092	0.851906	0.969394	-0.0448445
Unknown/NADP+_141	0.94616	1.08373	0.936154	0.961676	1.04527	1.06835	1.01648	0.968354	0.89585	0.991337	-0.0125532
Unknown/NAD+_142	0.970371	1.02249	0.926225	0.97604	0.942761	1.04586	1.0008	0.984417	0.902063	0.974559	-0.0371793
Unknown_143	0.943088	0.932359	0.962123	0.959785	0.887482	0.987505	0.908625	1.00954	0.979682	0.952243	-0.0705978
Unknown_144	0.916704	0.980314	1.04174	0.903235	1.00897	0.985503	0.95842	0.994732	0.987802	0.97527	-0.036127
Unknown/NADP+/ATP_145	0.951	1.01442	0.981236	0.982374	1.01281	1.01509	0.998461	1.02527	1.01379	0.999385	-0.000887949
Unknown/NADP+/ATP_146	0.991005	0.992951	0.969768	0.956768	0.977408	1.05784	0.978179	1.01078	1.00683	0.993503	-0.00940399
Unknown_147	0.949487	1.0112	0.960056	0.973034	1.00759	0.986485	1.00287	1.03604	0.986344	0.990344	-0.013998
Unknown_148	0.948481	1.00587	0.997179	0.986559	1.00633	0.970596	1.00625	1.05182	0.955553	0.992071	-0.0114841
AMP/Uridine_149	0.947863	1.02061	0.965399	0.97265	1.04687	0.941025	1.01653	1.03197	0.944377	0.987477	-0.018181
AMP/Uridine_150	0.938276	0.986018	0.962123	0.926437	1.02452	0.927715	1.02547	0.996623	0.92281	0.967777	-0.0472535
AMP/Uridine_151	0.966925	0.993271	0.985225	0.986129	0.976716	0.953199	1.00489	1.03349	0.925304	0.980571	-0.0283054
NADP+/Unknown_152	0.945969	0.915653	0.982387	0.904125	0.963097	0.983031	1.00924	0.92243	0.914334	0.948918	-0.0756442
sn-Glycero-3-phosphocholine/Unknown_153	1.01803	0.971261	1.03414	0.947965	0.976056	1.07651	1.0263	0.952074	0.919069	0.991266	-0.0126558
Unknown_154	0.946597	0.93352	0.966143	0.930913	0.945717	0.984603	1.01374	0.94963	0.94714	0.957555	-0.0625721
N-Carbamoylaspartate_155	0.924182	0.96961	0.933844	0.911285	0.950654	1.05365	0.997298	0.944659	0.932457	0.957516	-0.062632
Threonine_156	0.952557	0.983176	0.993074	0.98028	0.996407	1.00419	1.02342	0.97612	0.97036	0.986621	-0.0194317
Unknown_157	0.987659	0.989317	0.979659	1.00195	1.01209	0.956345	1.02016	0.999449	1.01224	0.995429	-0.00660898
O-Phosphocholine_158	1.01657	0.989246	1.11954	1.01038	1.01769	1.10098	1.05461	1.01599	0.962827	1.03198	0.0454165
Unknown_159	0.996046	1.06549	0.986138	1.04098	1.08092	0.964392	1.07691	1.03392	0.979284	1.0249	0.0354803
Unknown/Uridine_160	1.00892	1.04491	0.978041	1.00194	1.0353	0.977437	1.06136	1.02576	0.949633	1.00925	0.0132907
Lactate_161	1.27201	0.994227	1.15264	1.17112	0.977009	1.13612	1.0664	0.943496	1.00104	1.07934	0.110151
Lactate_162	1.38238	0.993144	1.17312	1.277	0.9991	1.19994	1.06992	0.933385	1.09734	1.12504	0.169971
Fructose/Unknown_163	0.979324	0.841801	0.907393	0.987496	0.830296	1.06761	0.960337	0.970044	1.15637	0.966741	-0.0487986
Myo-Inositol_164	0.924384	1.12131	0.894686	1.04806	1.04481	1.15375	0.970376	0.936096	0.937472	1.00344	0.00495176
Myo-Inositol/Creatinine_165	0.95655	1.03455	0.902818	1.14172	0.91981	1.10317	0.906688	1.0466	1.03123	1.00479	0.00689845
Unknown_166	1.00887	1.15802	1.01946	0.953553	1.05031	1.1241	0.929626	1.14514	1.02053	1.04551	0.0642097
Serine/Nicotinurate_167	1.02572	1.07783	1.04335	1.03222	1.06083	1.02511	1.05212	1.05026	1.002	1.04105	0.0580379
Maltose/Unknown_168	1.00621	0.97583	1.08451	0.987672	0.977181	1.05072	1.04073	1.03157	0.976128	1.01451	0.0207768
Serine_169	1.02206	1.01698	1.16352	1.03446	1.04194	1.12298	1.08588	1.00722	0.965557	1.05118	0.0720066
Serine_170	1.00489	0.985781	1.13206	1.06849	0.972767	1.11824	1.06765	1.02872	0.987447	1.04067	0.0575159
Unknown_171	0.966454	0.939232	1.12671	1.05031	0.946733	1.08026	1.01978	0.990958	0.965957	1.0096	0.0137826
Creatine-phosphate/Serine/Glycylproline_172	1.04552	1.04065	1.09497	1.09168	1.0633	1.04736	1.10056	1.05549	1.02677	1.06292	0.088035
Glycolate_173	1.06032	1.01263	1.08776	1.01643	1.00546	1.06602	1.05345	1.03117	0.971086	1.03381	0.0479755
Tyrosine/Serine/Unknown_174	1.03179	1.01662	1.03257	1.02698	1.00981	1.07477	1.06065	0.981606	0.951719	1.02073	0.0295949
Creatine_175	0.99423	0.999813	0.950949	0.927839	1.03602	0.998295	0.968604	0.918999	0.915125	0.967764	-0.0472733
Unknown_176	1.06445	1.15372	0.894469	0.801437	0.870694	1.28699	0.858148	0.883549	0.754225	0.951965	-0.0710193
Unknown_177	0.972586	0.959034	0.944294	1.01251	0.914354	1.05929	0.963561	0.981403	0.973591	0.975624	-0.0356026
Unknown/Glucose/Betaine_178	0.882559	0.841133	0.852383	0.904749	1.02322	0.927786	0.946042	0.898912	1.00677	0.920394	-0.119676
Unknown/Glucose_179	0.936888	0.990783	0.941188	0.973451	1.00319	0.963586	0.997966	1.03622	1.06554	0.989869	-0.0146904
Unknown_180	0.972977	0.921319	0.929574	1.01116	0.865627	0.984931	0.960401	1.03575	1.02964	0.967931	-0.0470237
Glucose_181	0.889546	0.808328	0.819691	0.89813	0.933956	0.887654	0.917237	0.924844	1.02157	0.900107	-0.151832
Glucose_182	0.924054	0.799764	0.842632	0.917418	0.828775	0.918919	0.905654	0.977637	1.01439	0.90325	-0.146803
Maltose/Unknown_183	0.952781	0.934566	0.957478	0.999181	0.96691	1.00599	0.978654	1.01178	1.07049	0.986426	-0.0197177
Unknown_184	0.977811	0.973952	1.00118	0.994927	0.974517	1.02002	0.989896	1.01541	1.04484	0.999173	-0.00119343
Glucose/Maltose_185	0.986529	0.99391	1.00418	1.01822	0.97474	1.00457	1.02114	1.01216	1.01076	1.00291	0.00419635
Serine_186	0.957972	0.931022	0.886761	0.971846	0.951753	0.941989	1.00435	0.985536	0.986883	0.957568	-0.0625529
Glucose/Unknown_187	0.95379	0.928948	0.826334	0.944696	0.975178	0.879573	0.954036	0.971486	1.04207	0.94179	-0.0865222
Unknown_188	0.959077	0.977615	0.907369	0.999658	0.975029	0.902439	0.99145	1.04354	1.02483	0.975667	-0.0355392
Unknown_189	0.953308	0.996856	0.952074	1.01296	0.973062	0.933886	0.980056	1.07123	1.06901	0.993604	-0.00925729
Unknown_190	0.90766	0.924168	0.905159	1.02184	1.00339	0.927259	0.964621	1.00211	1.16255	0.979863	-0.0293485
Glutathione/Unknown_191	0.946477	0.986338	0.985858	1.11414	1.0316	0.961935	1.04413	1.06558	1.17194	1.03422	0.0485443
Glutathione/Uridine_192	0.949764	1.00796	0.930186	1.09731	1.1049	0.945716	1.06748	1.01114	1.19581	1.03447	0.0488976
Guanidoacetate/Glutathione/Alanine/N-Nitrosodimethylamine_193	1.00672	1.03575	1.03943	1.12626	1.05348	0.982118	1.0467	1.05143	1.08014	1.04689	0.066112
GlutathioneUnknown_194	0.987174	1.00625	1.00811	1.0237	1.01532	1.0067	1.02311	1.04568	1.03247	1.0165	0.0236114
Glutamine/Alanine/Glutathione_195	1.04428	0.99028	1.02468	1.03389	1.00178	1.08202	1.06175	1.00488	0.932346	1.01954	0.0279249
Glutamine/Glutamate_196	0.983359	0.970105	0.932576	0.892693	0.934867	1.15666	1.03672	1.01594	0.939518	0.984716	-0.0222201
Alanine/Glutamate_197	1.02939	0.96405	0.989478	1.06026	0.928219	1.07037	1.03274	1.03744	0.944933	1.00632	0.00908939
Gutamine/Glutamate_198	0.979648	0.959592	0.940424	0.8909	0.933009	1.1297	0.985074	1.02658	0.940666	0.976178	-0.0347839
Unknown_199	1.04064	0.965526	1.01254	0.974488	0.901363	1.10138	0.97849	1.08934	0.959183	1.00255	0.00367458
Glutamate_200	0.993192	0.93459	0.996497	0.983876	0.925136	1.06434	0.971845	1.04242	0.966962	0.986539	-0.019552
Unknown_201	0.96127	1.01361	0.92478	0.875646	0.937537	1.13619	0.866029	1.13797	1.03644	0.987719	-0.0178275
Unknown/Anserine_202	0.960119	0.963679	0.982609	0.943206	0.977466	1.04014	0.966865	1.04879	1.03993	0.991423	-0.0124269
Anserine/N-Acetylglycine_203	1.01145	1.15239	0.98175	0.849917	1.06712	1.23574	0.88754	1.20199	1.10059	1.05428	0.0762524
Glucose/Unknown_204	0.919598	0.905199	0.829167	0.855776	0.922227	0.973355	0.901682	1.03799	1.01856	0.929284	-0.105808
Unknown_205	0.899026	0.946953	0.862095	0.907735	0.925274	0.997582	0.89815	1.09576	1.05662	0.954355	-0.0674014
Unknown_206	0.850383	0.796296	0.782234	0.859662	0.910136	0.850797	0.932625	0.939186	0.976638	0.877551	-0.188445
Pi-Methylhistidine/Unknown_207	0.839994	0.850603	0.835209	0.927616	0.854069	0.855386	1.04582	0.946355	0.94617	0.900136	-0.151786
Unknown_208	0.916021	0.959326	0.983803	1.32705	0.957269	0.992897	1.19352	0.944832	0.990238	1.02944	0.0418599
Unknown_209	0.979081	0.975416	1.0521	1.24784	0.954814	1.06625	1.16057	0.89989	0.917551	1.02817	0.0400763
Unknown/Maltose/sn-Glycero-3-phosphocholine_210	1.02847	1.0037	1.09374	1.16931	0.977377	1.1453	1.16965	0.922744	0.911375	1.04685	0.0660585
Unknown_211	1.05133	0.989951	1.08188	1.11054	0.96382	1.12241	1.14495	0.944058	0.900654	1.0344	0.0487942
Isoleucine/unknown_212	0.986718	0.947864	1.00144	1.07809	0.940143	1.02145	1.1464	0.977988	0.955155	1.00614	0.00882909
Unknown/Ethanol/Maltose_213	0.962147	0.982861	1.00351	1.04566	0.985055	0.950959	1.10909	0.99347	0.922861	0.995068	-0.00713325
Unknown_214	0.864912	1.07062	1.0538	1.13581	0.932293	0.859415	1.33424	0.919514	0.86235	1.00366	0.00527342
Unknown_215	0.969822	1.04381	1.05482	1.10011	1.00929	0.997868	1.10718	0.988647	0.882276	1.01709	0.0244508
Myo-inositol_216	0.963476	1.08402	0.91772	1.22563	0.944268	1.22037	1.01203	0.946866	0.924775	1.02657	0.0378365
Myo-inositol/Valine_217	0.921404	0.942976	0.857145	1.09352	0.999491	1.04856	0.987572	0.937428	1.07293	0.984559	-0.0224511
Myo-inositol_218	0.967809	1.12772	0.937066	1.16238	0.993371	1.2771	0.994657	0.940292	0.941402	1.03798	0.0537757
Myo-inositol/Valine_219	1.01821	0.93546	0.850009	1.20075	0.820268	1.10297	0.954214	1.08455	1.08885	1.00614	0.00883282
O-Phosphocholine_220	0.929528	0.841207	1.07529	1.04077	0.972716	1.22436	0.980582	0.996618	1.08303	1.01601	0.0229151
Threonine_221	0.976323	1.003	1.09217	0.98948	1.037	1.14369	1.08709	1.03246	1.03988	1.04457	0.0629034
Maltose/Glycylproline_222	1.00471	1.03707	1.04398	1.02583	1.03255	1.00479	1.02021	1.02243	0.936378	1.01422	0.0203664
Glycine/Unknown_223	0.986176	1.12522	0.997418	1.00973	1.12819	0.878436	1.07065	1.09365	1.01935	1.03431	0.0486717
Myo-inositol_224	0.908096	1.0228	0.875413	1.03115	0.987413	1.12125	0.934529	0.908752	0.971	0.973378	-0.0389272
Myo-inositol/Phenylacetate_225	0.978099	1.04121	0.864633	1.13903	0.879764	1.22365	0.923223	0.970449	0.979672	0.999969	-4.42006e-05
Unknown_226	0.91968	1.06864	0.84634	1.07667	0.975236	1.15191	0.928187	0.933024	0.986611	0.987366	-0.0183426
Myo-inositol_227	0.889189	1.072	0.835849	1.1048	0.953735	0.990297	0.899498	1.0565	1.09423	0.988456	-0.0167516
Unknown/Pantothenate_228	0.745796	0.853564	0.797605	0.873269	1.01392	0.883961	0.870418	0.915286	1.1651	0.902102	-0.148638
Glucose/UDP-glucuronate_229	0.8323	0.765966	0.771989	0.871169	0.854911	0.828916	0.900715	0.912685	1.03008	0.863192	-0.212246
Glucose_230	0.856184	0.706332	0.70583	0.852193	0.836606	0.811888	0.874149	0.897311	1.00128	0.837975	-0.25502
Glucose/Unknown_231	0.871205	0.621259	0.621942	1.03059	0.722756	0.795378	0.834417	0.975012	1.25275	0.858367	-0.220333
Glucose_232	0.854366	0.700332	0.69643	0.851129	0.839085	0.809977	0.870593	0.887865	0.980593	0.832263	-0.264888
Glucose_233	0.848138	0.687656	0.687728	0.8705	0.810836	0.809988	0.864123	0.896072	1.00579	0.831203	-0.266728
Glucose_234	0.849033	0.69651	0.693408	0.868585	0.807894	0.828182	0.8616	0.901952	1.00222	0.834376	-0.261231
Maltose/Unknown_235	0.853416	0.927842	0.795549	0.966033	1.06064	1.02821	0.975919	0.899145	1.00686	0.945957	-0.0801531
Taurine_236	0.988797	1.0827	0.923974	0.884218	1.00979	0.979946	0.953893	0.926606	0.897264	0.960799	-0.0576928
Taurine_237	0.976886	1.0535	0.913035	0.886397	0.960352	0.965829	0.931526	0.931569	0.922204	0.949033	-0.07547
Unknown/Glucose_238	0.847124	0.733894	0.723063	0.862398	0.709073	0.841776	0.799108	0.944902	1.06564	0.836331	-0.257854
Glucose_239	0.839605	0.69212	0.800823	0.915077	0.767327	0.848346	0.741075	0.961893	1.26648	0.870305	-0.200407
Glucose_240	0.73729	0.740917	0.839144	0.813128	0.935253	0.82034	0.75197	0.894578	1.38506	0.879742	-0.184848
Glucose/Unknown_241	0.705454	0.699214	0.910351	0.860812	0.947199	0.785096	0.683668	0.897712	1.81937	0.923208	-0.115272
Unknown_242	0.762085	0.84965	0.962678	0.942122	1.02292	0.853039	0.777763	0.91686	1.92268	1.00109	0.00156832
Unknown_243	0.853168	1.11408	0.914289	0.851458	1.11681	0.850199	0.946732	1.05563	1.53017	1.02584	0.0368013
Unknown_244	0.931192	1.07956	1.0206	0.920082	0.94861	0.88605	0.948683	1.14516	1.29771	1.01974	0.0282004
Unknown_245	0.993001	1.05371	1.00098	0.984261	1.13512	1.02985	1.05622	0.937295	1.14214	1.03695	0.0523505
Unknown_246	1.0942	1.07301	1.06957	1.00582	0.989854	1.00541	1.03582	1.08433	1.09883	1.05076	0.0714336
Unknown_247	1.05867	1.04263	0.991848	1.21678	0.995553	1.06011	1.05065	1.01368	1.09656	1.0585	0.082019
Unknown/Tryptophan_248	1.0223	1.06004	1.01848	1.29613	1.06814	1.04874	1.09447	1.01298	1.24585	1.09635	0.132707
Unknown_249	1.04929	0.930097	0.975547	1.44021	1.03565	1.01748	1.01578	1.00468	1.22073	1.07661	0.106495
Pi-Methylhistidine/Tryptophan_250	1.10468	1.07616	1.12451	1.22141	1.08355	1.13443	1.08772	0.985003	1.13706	1.10606	0.145428
Pi-Methylhistidine/Unknown_251	1.05843	1.05668	1.06242	1.18236	1.0807	1.09507	1.04713	0.89876	1.02301	1.05606	0.0786927
Unknown_252	1.02298	1.05106	0.993873	1.06531	1.00431	1.07889	0.996684	0.890099	0.941648	1.00498	0.00717329
Histamine/Unknown_253	0.975695	1.11876	0.941765	1.07662	1.05453	1.06234	1.02549	0.912404	0.892893	1.00672	0.00966433
Unknown_254	0.913317	1.03762	0.825911	0.993705	1.21741	1.09425	1.02083	0.829307	0.880629	0.979221	-0.030293
Myo-Inositol/Histamine_255	1.02066	1.14838	0.938224	1.16753	0.959988	1.32966	1.00192	0.975077	0.896585	1.04867	0.0685598
Myo-inositol/Maltose_256	0.966953	1.15168	0.911131	1.07287	1.05392	1.3011	0.994353	0.894759	0.864049	1.02342	0.0334043
Taurine_257	0.985977	1.11879	0.947649	0.878944	1.04767	1.00522	0.966375	0.91616	0.892761	0.973283	-0.0390688
Taurine/Myo-Inositol/Trimethylamine N-oxide/Betaine_258	0.973941	1.06866	0.950628	0.933228	0.988268	0.974402	0.967111	1.00007	1.00908	0.985043	-0.021742
Taurine_259	0.965998	1.02022	0.915597	0.907708	0.934345	0.963933	0.901427	0.951192	0.995715	0.950681	-0.0729662
cis-Aconitate/Glucose/Tyramine_260	0.87049	0.722871	0.817907	0.893942	0.80502	0.877332	0.781098	0.931597	1.19832	0.877619	-0.188333
Tyramine/Glucose_261	0.841835	0.762816	0.89415	0.867328	1.03592	0.906826	0.862612	0.819599	1.2201	0.912355	-0.132333
Carnitine/sn-Glycero-3-phosphocholine_262	1.09038	0.993971	1.13403	0.943824	0.97947	1.12591	0.995825	0.906878	0.895319	1.00729	0.0104791
O-phosphocholine_263	1.05617	0.908036	1.39991	0.903488	0.969643	1.30263	0.974343	0.890136	0.910149	1.03494	0.049554
Choline/O-Acetylcarnitine_264	0.882314	1.21212	0.846437	1.05502	1.08419	0.964873	0.91602	1.06431	0.998778	1.00267	0.00385194
Unknown_265	0.951417	0.968532	0.873917	0.992246	0.858434	0.93469	0.807547	1.07595	1.12553	0.954251	-0.0675593
Unknown_266	0.880114	0.913529	1.02579	0.950661	1.08202	0.917248	0.769374	0.976218	1.33919	0.983794	-0.0235713
Unknown_267	0.845974	1.06711	0.994181	0.903639	1.04528	0.850274	0.860446	0.906317	1.09049	0.951524	-0.0716884
B-Alanine/N-Nitrosodimethylamine_268	0.877991	0.977901	0.959436	1.08455	0.9664	0.832881	0.870672	0.890406	1.13751	0.955306	-0.0659659
Unknown_269	0.948266	1.1129	1.04514	1.21194	1.05955	0.901662	0.93767	0.908849	0.975541	1.01128	0.0161821
Unknown_270	0.9604	1.12776	0.962335	1.06401	1.05516	0.872424	1.01455	1.01202	0.975022	1.00485	0.00698719
Unknown_271	0.983753	1.10826	0.962803	1.16909	1.0348	0.895135	1.00401	1.06998	1.02102	1.02765	0.039351
Unknown_272	0.902524	1.11018	1.02243	1.08468	1.00727	0.933148	0.913263	1.09241	1.09617	1.01801	0.0257483
Unknown_273	0.992771	1.14952	1.12068	0.985147	1.04813	0.904665	0.946203	1.19849	1.07706	1.04696	0.0662104
Unknown_274	1.08168	1.0981	1.07462	1.06229	1.06382	0.860796	1.0212	1.10339	1.04041	1.04514	0.0637023
Unknown/t-Methylhistidine_275	1.09357	1.14842	1.1152	1.09654	1.09947	0.9034	1.0449	1.19236	1.04143	1.0817	0.113298
Unknown/t-Methylhistidine_276	1.10525	1.1672	1.10806	1.10396	1.08197	0.941129	1.05015	1.25528	1.06444	1.09749	0.134211
Creatinine_277	1.12793	1.1222	0.960026	1.0037	1.178	1.06251	0.985891	1.0284	0.943334	1.04578	0.0645756
Creatine-phosphate_278	1.09936	1.17526	0.879538	0.717357	0.835392	1.35559	0.799031	0.840992	0.674936	0.930829	-0.103412
Creatine/N-N-Dimethylformamide_279	1.0405	1.12733	0.961524	0.825704	0.76762	1.29457	0.811413	0.894627	0.804666	0.94755	-0.0777263
Unknown_280	1.04399	1.33743	1.08751	0.779085	0.886891	1.48517	0.817896	0.808374	0.774095	1.00227	0.00327156
Unknown_281	0.950118	1.1671	1.01377	0.859453	0.932874	1.15872	0.912708	0.908941	0.85399	0.973075	-0.0393773
Unknown_282	1.05407	1.43134	1.03057	0.719317	0.794101	1.67382	0.845254	0.788054	0.752793	1.00992	0.014248
Histamine/Unknown_283	0.985745	1.10169	1.04825	0.905207	0.985117	1.08719	0.948674	0.922143	0.892228	0.986249	-0.0199764
Histamine/Glutathione_284	0.972512	0.975918	0.985597	0.918125	0.901242	1.01915	0.947086	0.907271	0.926606	0.950389	-0.0734099
Glutathione_285	0.977601	0.903105	1.02725	0.915904	0.915331	1.01028	0.961051	0.890283	0.935858	0.948518	-0.0762525
UnknownHistamine_286	1.0299	0.891349	1.07969	0.957329	0.95969	0.997755	0.972166	0.874419	0.969765	0.970229	-0.0436029
Glutathione_287	1.03367	0.914443	1.05327	0.944416	0.953554	0.970042	0.994147	0.858497	0.948932	0.963442	-0.053731
Glutathione_288	1.02709	0.868217	1.05307	0.953926	0.967443	0.902821	0.982165	0.889053	0.972228	0.957335	-0.0629045
Glutathione/Tyramine_289	1.0654	0.944126	1.04981	0.972927	1.05959	0.947076	0.99541	0.882505	0.941879	0.984303	-0.0228251
N-Acetylcysteine_290	1.05817	0.901248	0.991306	0.939972	0.986518	0.926481	0.984421	0.898627	0.911469	0.955357	-0.0658885
Glutathione/N-Acetylcysteine/Tyramine_291	1.08445	1.0353	1.00196	0.925378	1.00367	1.06304	0.956827	0.87897	0.890553	0.982238	-0.0258548
Glutathione/N-N-Dimethylglycine/N-Acetylcysteine_292	0.996712	0.879676	0.986751	1.00188	0.932789	0.907587	0.952263	0.913174	0.993095	0.951547	-0.0716529
Glutathione/Trimethylamine_293	1.02866	0.894789	1.04003	0.934779	0.950094	0.928424	0.892175	0.871259	0.997226	0.948604	-0.0761228
Unknown_294	1.05232	0.882511	1.09351	0.956029	0.916175	0.933022	0.903078	0.804181	0.956755	0.944176	-0.0828728
Unknown_295	0.982779	0.905666	1.03805	0.986102	0.887941	0.909373	0.958282	0.90895	1.00559	0.953637	-0.0684878
Unknown_296	1.01168	0.926186	1.0433	0.985586	0.918268	0.888376	0.893933	0.941157	0.95391	0.951377	-0.0719106
Unknown_297	1.01133	1.03104	1.10167	0.990703	1.01752	0.869213	0.935473	0.979772	0.912721	0.983272	-0.0243375
Unknown_298	0.989033	1.01334	1.02691	1.09635	0.993443	0.934472	1.05443	0.966766	1.05476	1.01439	0.020611
Unknown_299	0.999808	0.991913	1.07294	1.01619	0.947639	0.830658	0.994656	0.907839	0.988917	0.972284	-0.0405501
Unknown_300	0.974695	1.00322	1.12385	0.924694	0.97778	0.871765	1.01856	0.998454	0.951185	0.982689	-0.0251925
Aspartate_301	0.974503	1.03118	0.995447	0.997073	0.886791	0.90325	0.963864	0.914097	0.978447	0.960517	-0.0581163
Aspartate_302	1.17461	1.59829	0.784546	0.677122	1.02998	2.64225	0.890353	0.85639	0.851401	1.16722	0.223072
Unknown_303	1.03927	0.991665	0.960527	0.793345	0.784183	1.49355	0.924293	0.94687	0.977889	0.990178	-0.0142408
Aspartate_304	0.921567	0.980129	0.948829	0.776473	0.920197	1.31041	0.935727	0.933947	0.968831	0.966235	-0.0495542
Aspartate_305	1.23138	1.76426	0.75067	0.603491	1.11573	3.11328	0.895915	0.838762	0.813483	1.23633	0.306065
Unknown_306	1.05265	1.05638	0.934857	0.826088	0.842629	1.5579	0.930958	0.882267	0.904326	0.998673	-0.00191601
Unknown_307	0.879158	0.863451	1.02361	0.809806	0.880722	0.931149	0.988299	0.922926	0.964964	0.918232	-0.12307
Unknown_308	0.911667	0.918839	1.03046	1.02691	0.980963	0.931173	1.05414	0.938636	0.952904	0.971743	-0.0413533
Unknown_309	0.883334	0.949706	1.00192	0.947686	0.939497	0.912089	0.97402	0.981976	0.980043	0.952253	-0.0705836
Unknown_310	0.972492	1.03082	1.04367	1.06803	0.995763	0.934552	1.017	1.02398	1.00022	1.00961	0.0138048
Unknown_311	0.958765	1.08963	1.0528	0.987621	0.960396	0.976324	0.959325	0.997736	0.991989	0.997176	-0.00407929
Unknown_312	0.940741	1.08314	1.04282	0.959653	1.01466	0.89173	0.932512	0.963706	0.882781	0.967972	-0.0469627
Unknown_313	0.936327	1.14573	1.04274	0.924805	1.00403	0.93957	0.876633	0.89789	0.810714	0.953161	-0.0692083
Aspartate/Citrate_314	1.05666	1.4524	0.921396	0.745691	1.0781	1.92408	0.864484	0.844764	0.756006	1.07151	0.0996448
Aspartate/Citrate_315	1.11158	1.18391	0.852701	0.782131	0.911736	1.53721	0.832339	0.923253	0.82613	0.995666	-0.00626677
Unknown_316	1.04404	1.14008	0.892671	0.754303	1.02908	1.41272	0.811002	0.86646	0.794966	0.971702	-0.0414142
Unknown_317	0.907304	1.14563	1.00666	0.79221	1.01742	1.03217	0.86595	0.964931	0.788892	0.946796	-0.078875
Unknown_318	1.5341	0.917306	0.833314	1.53321	1.09292	0.986945	0.826641	0.896052	1.06169	1.0758	0.105406
Unknown/Aspartate_319	0.990463	1.15871	0.996854	0.976459	0.987587	0.976063	0.859681	0.899995	0.840256	0.965119	-0.0512217
N-Carbamoylaspartate/Citrate_320	1.0345	1.33716	0.978278	0.741286	1.0768	1.69446	0.866882	0.866931	0.814994	1.0457	0.0644687
N-Carbamoylaspartate/Citrate_321	1.00764	1.12003	1.13173	0.737991	0.949961	1.12774	0.871413	0.904025	0.79427	0.960534	-0.0580919
N-Carbamoylaspartate/Malate_322	0.912866	1.13368	0.98166	0.73509	1.01671	1.07158	0.900324	1.03738	0.854118	0.960378	-0.0583251
N-Carbamoylaspartate/Unknown_323	1.34985	1.04823	0.994423	1.26493	1.00166	1.02071	0.940206	1.08136	1.14932	1.09452	0.130302
N-Carbamoylaspartate/Citrate_324	1.06867	1.1268	0.992834	1.0618	0.965625	0.986844	0.925688	1.10207	1.05214	1.03139	0.0445836
N-Carbamoylaspartate/Unknown_325	1.00247	1.04734	1.01315	0.967167	1.01095	0.945215	0.898633	1.05248	1.11736	1.00609	0.00875333
N-Carbamoylaspartate/Unknown_326	0.942219	1.00422	1.00001	0.992782	0.962942	0.966998	0.877687	1.05537	1.15166	0.994876	-0.00741127
Unknown_327	0.917206	0.918423	1.15177	0.986408	1.12588	0.902439	0.82889	1.03771	1.34356	1.02359	0.0336345
Glutathione_328	0.916844	1.041	1.15701	1.07842	1.03666	0.89463	0.968806	1.05647	1.3055	1.05059	0.0712047
Glutathione_329	1.05371	1.08054	1.17748	1.16028	1.07296	0.933797	0.999994	1.05888	1.17812	1.07953	0.1104
Glutathione_330	1.06448	1.07733	1.17168	0.975683	0.979656	1.03957	0.950592	1.0942	1.00066	1.03932	0.0556352
Glutathione_331	1.05337	1.09359	1.24268	1.01445	0.987076	1.10032	0.922683	1.06137	0.92292	1.04427	0.0624993
Glutathione/B-Alanine_332	0.980629	1.09727	1.15584	0.983098	1.01083	1.01728	0.85766	0.933308	0.804393	0.982257	-0.0258279
B-Alanine_333	0.977791	1.07932	1.0999	1.01876	1.05092	0.922031	0.827406	0.89458	0.792411	0.962569	-0.0550385
Glutathione_334	1.01727	1.01843	1.17262	0.915425	1.05294	1.07617	0.804283	1.05839	0.852977	0.9965	-0.00505836
Glutathione/Citrate_335	1.04304	1.0673	1.01367	0.995732	1.02831	0.990756	0.882571	1.06019	0.864715	0.994031	-0.00863795
B-Alanine/Citrate_336	1.04995	0.993994	1.04968	1.05635	0.813949	1.10428	0.833539	1.10712	0.915644	0.991611	-0.0121532
Glutathione/Citrate_337	1.03624	1.1017	1.0678	0.978909	1.05146	1.08371	0.873982	1.11342	0.890271	1.02194	0.0313161
Citrate_338	1.02549	0.970602	1.00443	1.06738	0.799921	1.07469	0.861435	1.14113	0.940431	0.987278	-0.0184711
Glutathione_339	1.06467	1.13345	1.12659	1.05127	0.887233	1.23341	0.842336	1.15861	0.912679	1.04558	0.0643088
Unknown_340	1.10578	1.19899	1.27252	1.04368	0.895499	1.451	0.798409	1.16753	0.818455	1.08354	0.115753
Glutamine_341	1.11549	1.23836	1.2354	0.968964	0.874966	1.56357	0.894805	1.19793	0.795921	1.09838	0.135378
Glutamine_342	1.08071	1.20817	1.15745	0.910097	0.870251	1.49362	0.945289	1.18002	0.837076	1.07585	0.105482
Glutamine/N-Carbamoylaspartate_343	1.01664	1.14544	0.983481	0.830412	0.898682	1.41034	1.09459	1.11668	0.968348	1.05162	0.0726171
Glutamine/Carnitine_344	0.898144	0.948328	0.918651	0.931061	0.872461	1.11343	0.989341	1.06645	1.02562	0.973722	-0.0384185
Glutamine/N-Carbamoylaspartate_345	0.972424	1.08085	0.967896	0.853052	0.882649	1.33882	1.05869	1.10063	1.01187	1.02965	0.0421602
Unknown/Carnitine_346	0.927348	0.905657	0.896246	0.897152	1.02586	1.12938	0.933008	1.00707	1.18352	0.989471	-0.0152711
Glutamine_347	0.960054	1.0693	0.993763	0.887599	0.908058	1.26655	1.01884	1.07713	1.03428	1.02395	0.0341499
Unknown/Carnitine_348	0.94343	1.01956	1.00018	0.984655	0.954627	1.13784	0.926217	1.07069	1.11794	1.01724	0.0246573
Glutamine/Malate_349	0.926332	1.12798	1.01521	0.978419	0.980901	1.13407	0.983107	1.13548	1.07875	1.04003	0.05662
Unknown_350	0.975224	1.04367	1.11349	1.09537	1.04698	1.07246	1.22583	1.03455	0.924776	1.05915	0.0829065
Glutamate/Malate_351	0.932708	1.15085	0.99188	1.08739	1.05748	0.976798	1.01693	1.14324	1.07984	1.04857	0.0684191
Unknown/Glutamate_352	0.960566	1.13608	0.997389	1.06587	1.10694	0.981539	1.02036	1.08197	1.07523	1.04733	0.0667114
Glutamate/Malate_353	0.921702	1.156	1.03884	1.14762	0.987769	1.18761	1.02874	1.04544	1.03675	1.06116	0.0856459
Unknown_354	1.09675	1.1599	0.953891	1.05703	1.19796	1.01288	1.12449	1.09999	1.09977	1.08918	0.123249
Glutamate/Pyruvate_355	1.06093	1.14376	0.914761	1.08336	1.24711	0.945011	1.15694	1.08337	1.12865	1.08488	0.117531
Pyruvate_356	0.985808	1.20227	0.979126	1.0617	1.09157	1.10346	1.11863	1.05587	1.00536	1.06709	0.09368
Malate/Glutamate/Unknown_357	0.979349	1.22884	0.997613	1.00188	1.06296	1.11606	1.04189	1.10867	0.960086	1.05526	0.0776
Malate/Glutamate/Unknown_358	1.00155	1.45123	0.926494	0.963319	1.11424	1.28284	0.962135	1.29413	0.979574	1.10839	0.148465
Glutamate_359	0.999124	1.17498	0.948305	1.00764	1.04621	1.12914	1.02828	1.00548	1.00402	1.03813	0.053987
Glutamate_360	0.914135	1.00189	1.0141	0.89964	1.00305	1.16385	0.881195	0.997757	1.12354	0.999905	-0.000136701
Glutamate/Unknown_361	0.92986	1.06857	1.02921	0.909549	1.08838	1.12283	0.932601	0.977696	1.12469	1.02038	0.0291016
Glutamate_362	1.06095	1.54667	1.06532	0.657385	0.777173	1.83414	0.768899	0.783085	0.797712	1.03237	0.0459609
Unknown/Glycylproline/Valine_363	1.05971	1.34677	1.04389	0.749156	0.840226	1.56066	0.889926	0.852235	0.803885	1.01627	0.023288
Acetone_364	0.883598	0.857353	0.965549	0.876097	0.847203	1.11635	1.00108	1.00615	0.936596	0.94333	-0.0841652
Unknown_365	1.01166	1.12175	1.0791	0.975858	0.94158	1.20078	0.902742	1.07387	0.8903	1.02196	0.0313394
Glutathione_366	1.08237	1.13932	1.14726	1.02466	0.956888	1.24417	0.94618	1.12979	0.909478	1.06446	0.0901184
Glutamine/Glutathione_367	1.09348	1.1296	1.14303	0.973091	0.915524	1.39327	0.942741	1.12615	0.863337	1.06447	0.0901351
Glutamine/Glutathione_368	1.1475	1.07106	1.17081	1.07804	0.939653	1.36516	0.94652	1.06721	0.857103	1.07145	0.0995658
O-Acetylcholine/Glutamine/Glutathione_369	1.10138	1.12692	1.15063	0.979557	0.898312	1.45736	0.982887	1.10718	0.861623	1.07398	0.102972
Glutamine/Glutathione/Glutamate_370	1.06918	1.14534	1.08723	0.900546	0.927024	1.43923	1.04105	1.09451	0.885401	1.0655	0.0915344
Glutamine/Glutamate_371	1.00119	1.15429	0.957821	0.888381	0.977373	1.28259	1.04368	1.06582	0.969559	1.03786	0.0536079
Glutamine/Unknown_372	0.972833	1.11575	0.901611	0.958507	1.10587	1.09047	1.00972	0.982054	1.08776	1.02495	0.0355571
Glutamine_373	0.946204	1.0767	0.978535	0.92698	0.945747	1.15541	0.971667	1.03172	1.00718	1.00446	0.00642116
Glutamate_374	0.976607	1.0074	1.01626	1.00815	1.07015	1.04627	1.02365	1.03034	1.12161	1.03338	0.0473762
Unknown_375	0.985784	1.00487	1.00418	1.01835	1.12015	1.02163	1.05905	1.02121	1.11507	1.03892	0.055085
Glutamate/N-Acetylcysteine_376	0.981671	1.11122	0.984335	0.954152	1.10013	1.07633	1.04844	0.987732	0.999779	1.02709	0.0385597
Unknown_377	1.0162	1.04149	1.00637	1.02027	1.06115	1.02298	1.08103	1.06736	1.02443	1.03792	0.0536955
Glutamate_378	0.957123	1.07621	0.952659	0.952483	1.02646	1.10611	1.03626	1.01488	0.985136	1.01193	0.0171025
Glutamate/N-Acetylglutamine/N-Acetylornithine_379	0.896084	0.948566	0.909488	0.991684	0.933757	1.09321	1.04593	0.99538	1.03449	0.983176	-0.0244781
Unknown_380	0.935526	0.857962	0.848856	0.978315	0.843929	1.30019	1.03649	0.929018	0.991832	0.969124	-0.0452467
Unknown_381	0.930704	0.898198	0.9094	1.09497	0.993551	1.14982	1.0881	1.01299	1.11139	1.02101	0.0300019
Unknown/Glycoproline_382	0.963519	0.932334	0.930698	1.09757	0.967706	1.17405	1.07262	1.0239	1.10567	1.02979	0.0423441
Glycoproline/Unknown/N-Acetylaspartate_383	0.955678	0.867422	0.899366	1.09388	0.98941	1.10712	1.07656	1.02794	1.15734	1.01941	0.0277388
Glycoproline/Unknown_384	1.0169	0.966744	0.960331	1.12167	1.02455	1.0815	1.07779	1.03647	1.13815	1.04712	0.066431
Glycoproline/Isoleucine_385	1.0421	1.01029	0.994378	1.08674	1.05999	1.04118	1.05517	1.04708	1.11412	1.05011	0.0705462
Glycoproline/Isoleucine_386	1.02329	1.02947	1.01228	1.03752	1.03994	1.05282	1.04944	1.05868	1.0618	1.04058	0.057393
Unknown_387	1.06002	1.03281	1.21455	0.923268	1.01318	1.04533	0.998767	1.05279	0.896211	1.02633	0.0374894
Unknown_388	1.10895	1.24846	1.10461	0.900955	0.93514	1.36065	0.977057	0.916397	0.834762	1.043	0.0607368
Acetate_389	1.1249	1.46848	0.937424	0.948141	0.789442	2.08078	0.858037	0.739059	0.752235	1.07761	0.107836
Unknown_390	1.11947	1.40584	1.11269	0.723051	0.788996	1.68744	0.816549	0.828185	0.700093	1.02026	0.0289325
Unknown_391	1.07226	1.33355	1.07968	0.781523	0.829266	1.58371	0.849166	0.865459	0.78809	1.0203	0.0289938
Unknown_392	0.981073	1.14708	0.990739	1.00389	1.03763	1.10277	1.02056	1.10818	1.00169	1.04374	0.0617557
Unknown_393	0.962266	1.08297	0.986836	1.00372	0.975209	0.903567	0.971199	0.994197	0.931695	0.979074	-0.0305109
Unknown_394	1.03373	1.08094	1.02299	1.02124	1.05596	0.978375	1.02832	1.1205	0.990371	1.03694	0.0523285
Leucine_395	1.13913	1.08993	1.08899	1.07455	1.06838	0.998362	1.09012	1.07288	0.992571	1.06832	0.0953498
N-Acetylornithine/Leucine/Unknown_396	1.13188	1.08412	1.09131	1.06078	1.04106	0.998868	1.06506	1.06882	0.982471	1.05826	0.0816966
Na-Acetyllysine/Leucine/Unknown_397	1.05048	1.01941	1.01234	1.00069	1.01435	1.00377	1.05604	1.01898	0.978487	1.01717	0.0245644
Unknown_398	0.990571	0.980032	0.97206	1.07149	0.878937	0.884584	0.985904	0.848152	0.931913	0.949294	-0.0750736
Unknown_399	0.81537	0.715741	0.82391	0.931582	0.798554	0.979383	1.08877	0.933454	0.974639	0.895712	-0.158894
Unknown_400	1.00944	1.05494	1.09723	1.11583	0.937305	0.888556	1.14509	0.992152	0.865367	1.01177	0.0168757
Alanine_401	1.17264	1.21237	1.18841	1.20551	1.13389	0.959381	1.14826	1.0179	0.959893	1.11092	0.151751
Unknown_402	0.963464	0.99212	0.985544	0.977563	0.972778	1.06856	1.10708	0.907254	0.866466	0.982314	-0.0257434
Threonine_403	1.04033	0.956532	0.751135	0.927889	1.50748	0.981583	1.17178	0.584028	1.04831	0.996564	-0.00496521
Lactate_404	1.44396	1.05104	1.42925	1.29313	0.846293	1.33847	1.05597	0.9475	0.965761	1.15238	0.204612
Threonine_405	1.23334	1.01047	0.897409	1.06349	1.30714	0.972432	1.07576	0.697487	1.1707	1.04758	0.0670602
Lactate_406	1.33743	0.992998	1.31786	1.26555	0.819294	1.30232	1.01844	0.955881	1.00348	1.11258	0.153913
Unknown_407	0.632749	0.446582	0.733344	1.0986	0.582078	1.06143	1.01373	0.87197	1.11023	0.838969	-0.253311
Unknown_408	0.917007	0.861124	0.862927	1.15933	0.977082	0.973381	1.0611	0.926674	1.21145	0.994452	-0.00802574
Unknown/Isoleucine_409	1.02178	0.922803	0.996384	1.13465	0.922847	1.05625	1.06134	0.945896	1.1371	1.02212	0.0315587
Unknown_410	0.98549	0.989495	0.9884	1.11285	1.00133	1.00513	1.04271	0.972048	1.0845	1.02022	0.0288753
5-6-Dihydrothymine_411	0.908412	0.966887	0.908872	1.04039	0.99963	0.998491	1.04493	0.992	1.08784	0.994162	-0.00844738
5-6-Dihydrothymine_412	0.930684	0.962554	0.9176	1.03996	0.98306	0.989977	1.02534	1.00731	1.05363	0.990012	-0.0144819
Unknown_413	0.869006	0.85342	0.890165	0.930087	0.844079	0.911433	0.925396	0.993494	0.960651	0.908637	-0.138224
Ethanol_414	0.896056	0.813595	0.89342	0.854569	0.794676	0.885336	0.885466	0.998945	0.953416	0.886164	-0.174354
Ethanol_415	1.22452	0.876197	0.899685	0.791766	0.938167	0.975407	0.983971	1.02758	1.17373	0.987893	-0.0175739
Isopropanol_416	1.05113	0.939163	0.961001	1.0115	0.915721	1.01094	1.0167	1.02683	1.117	1.00555	0.00799045
Ethanol_417	1.18905	0.902062	0.902176	0.891461	0.95991	1.01676	1.00412	1.05445	1.13583	1.0062	0.00892022
Isopropanol_418	1.10166	0.932793	0.93386	0.992356	0.952978	1.0443	1.01518	1.0456	1.12043	1.01546	0.0221358
Unknown_419	0.740378	1.19802	1.20326	0.785752	0.719344	0.724722	1.68698	0.718003	0.686017	0.940274	-0.0888464
Unknown_420	0.768878	1.13629	1.18579	0.871971	0.734967	0.75032	1.55678	0.726603	0.732167	0.940418	-0.0886258
Unknown_421	0.882454	1.05107	1.13258	0.951679	0.801987	0.85677	1.31204	0.830756	0.909125	0.969829	-0.0441982
Unknown_422	0.953553	1.00896	1.08538	1.06985	0.890828	0.964951	1.10122	0.915276	1.02133	1.00126	0.00181945
Unknown_423	1.02614	1.01038	1.07107	1.04468	0.891892	0.983919	1.03661	0.91637	1.0205	1.00017	0.000249486
Unknown_424	1.05943	1.03449	1.02846	1.10248	0.947974	1.0346	1.11189	0.948914	1.08874	1.03966	0.0561175
Unknown_425	1.10688	0.924781	1.06311	1.08485	0.912698	0.957696	1.02567	0.960708	1.01976	1.00624	0.00897297
Unknown_426	1.15186	0.939898	1.03092	1.11692	0.941834	0.925437	1.07722	0.950006	1.02834	1.01805	0.0258053
Valine_427	1.20468	1.12304	1.12731	1.18016	1.10087	0.990958	1.12063	1.0761	1.07992	1.11152	0.152533
Valine_428	1.19298	1.07974	1.11974	1.17274	1.05103	0.979565	1.08277	1.08925	1.09029	1.09534	0.131385
Isoelucine_429	1.1464	1.07836	1.06785	1.1383	1.07441	0.997789	1.09564	1.11181	1.08705	1.08862	0.122503
Valine_430	1.14796	1.07036	1.08134	1.13057	1.05892	0.974268	1.10204	1.0658	1.0427	1.07488	0.10418
Leucine/2-Hydroxyisovalerate_431	1.12605	1.13299	1.02169	1.09083	1.12282	1.00305	1.10046	1.12211	1.0845	1.08939	0.123519
Leucine/2-Hydroxyisovalerate_432	1.14915	1.15606	1.02523	1.09916	1.10017	1.01199	1.08551	1.17117	1.09327	1.09908	0.136293
Isoleucine_433	1.10209	1.09194	1.00795	1.08079	1.04701	1.00783	1.07363	1.12406	1.06208	1.06638	0.0927155
Unknown_434	1.02054	1.00467	0.954006	1.04357	1.0128	0.995511	1.0634	1.0379	1.02735	1.01775	0.025383
Isoleucine_435	1.05041	1.01968	0.992821	1.06427	1.0199	1.00715	1.06986	1.03917	1.0161	1.03104	0.0441018
Pantothenate/Isoleucine/Unknown_436	1.02014	0.990926	0.96944	1.0886	0.996439	1.02003	1.04888	0.98196	0.997671	1.01268	0.0181739
Pantothenate/Isoleucine_437	1.03502	0.976629	0.985543	1.08668	0.972351	1.00833	1.04507	1.00468	0.997533	1.01243	0.0178179
Unknown_438	0.860399	0.741471	0.839614	1.02008	0.796779	1.04665	1.0967	0.909899	0.977644	0.921025	-0.118688
Pantothenate/Unknown_439	1.03131	0.842838	0.98233	1.09072	0.949768	1.00172	1.01877	0.90858	1.08052	0.989616	-0.0150587
Unknown_440	1.20989	0.968066	1.14043	1.05223	1.03044	1.06064	0.995113	1.06647	1.08576	1.06767	0.0944688
Unknown_441	1.42387	1.10422	1.15336	1.47341	1.02931	0.900408	1.21842	1.29693	1.48522	1.23168	0.300632
Unknown_442	2.36005	1.05054	2.3662	1.22285	1.8145	-0.408662	2.65047	-0.296942	2.28777	1.44964	0.535695

## Sheet: D39VsC20-3Univariate Outpu
Metabolite/Bucket	95% Conf. Int. Mean.	Unadjusted pvals	BH pvals	Bonf pvals
Pi.Methylhistidine.Tryptophan_250	(4358.87119,16363.18534)	0.0024	0.37199	1
Serine.Nicotinurate_167	(4501.38203,21043.06935)	0.0052	0.37199	1
Isoelucine_429	(3572.05582,16410.90249)	0.0052	0.37199	1
Valine_427	(4674.81285,22233.58783)	0.0054	0.37199	1
Leucine.2.Hydroxyisovalerate_431	(9564.17457,44742.75735)	0.0055	0.37199	1
Phenylacetate.Phenylalanine_67	(2834.80304,13866.05478)	0.0056	0.37199	1
Creatine.phosphate.Serine.Glycylproline_172	(8427.91574,41514.2077)	0.0063	0.37199	1
Glycoproline.Isoleucine_386	(1561.78264,7722.2369)	0.0068	0.37199	1
Leucine.2.Hydroxyisovalerate_432	(15737.73891,83664.71404)	0.0077	0.37199	1
Unknown_121	(-6671.99795,-1164.59939)	0.0084	0.37199	1
Phenylacetate.Phenylalanine.5.Hydroxyindole.3.acetate_64	(1273.87585,8242.44028)	0.0109	0.38751	1
Isoleucine_433	(9101.87939,59814.89573)	0.0118	0.38751	1
Leucine_395	(2154.32763,14740.57969)	0.012	0.38751	1
Phenylalanine_62	(1331.44314,9080.29624)	0.0122	0.38751	1
Unknown_112	(345.42097,2506.50038)	0.0134	0.39396	1
Formate_14	(1191.70701,8982.50181)	0.0165	0.39396	1
Phenylacetate.Phenylalanine_63	(756.38022,6541.90473)	0.0168	0.39396	1
Valine_428	(2832.08577,24527.89921)	0.0171	0.39396	1
Unknown_307	(-6708.46906,-734.70854)	0.018	0.39396	1
Taurine_259	(-374091.03115,-40669.51272)	0.0184	0.39396	1
Alanine_401	(9231.64849,92616.88207)	0.0204	0.39396	1
Phenylacetate.Phenylalanine.Tryptophan_68	(1434.8704,14664.84704)	0.0207	0.39396	1
Unknown.Glucose_238	(-627174.73167,-61090.9158)	0.0209	0.39396	1
Unknown_441	(141.43319,1513.972)	0.0213	0.39396	1
Unknown_49	1.63309	0.0227	0.403	1
Valine_430	(2512.939,32216.12658)	0.0252	0.42949	1
N.Acetylornithine.Leucine.Unknown_396	(1559.91409,21385.66843)	0.0262	0.42972	1
Glycoproline.Isoleucine_385	(902.65757,13175.85114)	0.0274	0.43139	1
Tyrosine_72	(665.83418,9903.63746)	0.0282	0.43139	1
Unknown_128	(-8735.80424,-441.7541)	0.0327	0.44975	1
ATP.Unknown_23	(-40998.55334,-1773.79192)	0.0353	0.44975	1
Unknown_6	(-4756.75271,-142.37226)	0.0394	0.44975	1
Taurine_237	(-600040.7059,-16389.90692)	0.0399	0.44975	1
Unknown_8	(-5250.94558,-135.92699)	0.0404	0.44975	1
Unknown.Tryptophan_248	(453.94803,17645.48982)	0.0405	0.44975	1
NAD._3	(14.99801,664.3971)	0.0416	0.44975	1
Unknown_131	(20745.61719,1554370.75955)	0.0453	0.44975	1
Phenylacetate_65	(57.27426,5155.9386)	0.0457	0.44975	1
Unknown_309	(-4822.70296,-44.35072)	0.0465	0.44975	1
AMP_22	(-3481.77773,-28.62207)	0.0468	0.44975	1
Unknown.NAD._17	(8.15448,1965.7388)	0.0484	0.44975	1
Guanidoacetate.Glutathione.Alanine.N.Nitrosodimethylamine_193	(139.88085,38325.55213)	0.0485	0.44975	1
Ethanol_414	(-38315.11581,-149.20349)	0.0486	0.44975	1
Unknown_69	(30.89826,45280.33166)	0.0497	0.44975	1
Glucose_133	(-108561.5333,625.65443)	0.0522	0.44975	1
Maltose.Glucose_124	(-62078.09528,412.2405)	0.0525	0.44975	1
Unknown_143	(-16639.96077,139.66073)	0.0533	0.44975	1
Unknown_127	(-7695.51873,71.56692)	0.0537	0.44975	1
UDP.glucuronate.UDP.glucose.Unknown_44	(-143079.50856,1898.77031)	0.0549	0.44975	1
cis.Aconitate.Glucose.Tyramine_260	(-355271.81415,5117.22501)	0.056	0.44975	1
Glucose_234	(-139462.82848,2183.35088)	0.0561	0.44975	1
Glucose.Unknown_187	(-137329.00649,2095.34414)	0.0564	0.44975	1
Unknown_114	(-308.10883,19230.38277)	0.0567	0.44975	1
Unknown.Pantothenate_228	(-52003.03238,888.55068)	0.0571	0.44975	1
Glucose_181	(-204817.62479,3704.3485)	0.0572	0.44975	1
Glucose_132	(-137757.04595,2879.19715)	0.0581	0.44975	1
Glycolate_173	(-702.33178,27956.43495)	0.06	0.44975	1
Glucose_233	(-155042.36983,4065.79118)	0.0605	0.44975	1
Unknown_413	(-37199.91747,1029.77099)	0.061	0.44975	1
Unknown_19	(-10547.69551,280.78754)	0.0615	0.44975	1
Tyrosine.Tyramine_77	(-230.33497,8084.95952)	0.0619	0.44975	1
Glucose_232	(-203138.01291,8255.4609)	0.0667	0.46224	1
Unknown.NAD._96	(-18593.11878,767.76843)	0.0685	0.46224	1
Pi.Methylhistidine.Unknown_207	(-141624.98986,6406.10182)	0.0694	0.46224	1
Glucose_230	(-185659.23055,8619.96758)	0.0694	0.46224	1
Unknown_206	(-184629.87018,8763.57657)	0.0698	0.46224	1
Unknown_247	(-1283.14112,26125.54954)	0.0723	0.46224	1
unknown_119	(-66.60798,1322.34042)	0.0729	0.46224	1
N.Carbamoylaspartate_155	(-33391.55607,1676.84917)	0.0729	0.46224	1
Glutathione_329	(-224.80812,4475.61218)	0.073	0.46224	1
Unknown_61	(-1723.09048,31399.33186)	0.0754	0.47047	1
AMP.Uridine_150	(-25401.5167,1510.36214)	0.0779	0.47165	1
Unknown.Tryptophan_60	(-213.32832,3470.27339)	0.0786	0.47165	1
Unknown.t.Methylhistidine_275	(-847.57652,13727.05264)	0.0789	0.47165	1
Unknown.Glucose.Betaine_178	(-178196.69549,11899.80125)	0.0806	0.47165	1
Histamine.Glutathione_284	(-26551.74624,1918.00442)	0.0836	0.47165	1
Unknown_375	(-1201.04372,16473.44726)	0.0839	0.47165	1
Glucose_182	(-175983.28722,13083.07344)	0.084	0.47165	1
Unknown_354	(-1908.04538,24843.21852)	0.0862	0.47165	1
Unknown_13	(-59.03011,762.92959)	0.0878	0.47165	1
Glucose_239	(-259856.32332,20440.92399)	0.0886	0.47165	1
Unknown.t.Methylhistidine_276	(-1860.74748,22985.61105)	0.0886	0.47165	1
Glucose.UDP.glucuronate_229	(-144223.36912,12421.91804)	0.0894	0.47165	1
Unknown_394	(-442.5659,5533.05579)	0.0894	0.47165	1
Adenine.Unknown_24	(-8021.6618,672.63418)	0.0917	0.47259	1
Unknown_154	(-27455.73232,2448.85078)	0.0917	0.47259	1
Unknown_392	(-616.25944,6892.91171)	0.0943	0.47442	1
Unknown_398	(-23728.31533,2125.83065)	0.0951	0.47442	1
Unknown_76	(-5471.99904,507.59624)	0.0953	0.47442	1
Unknown_180	(-68860.82775,6735.91074)	0.0984	0.48416	1
Pyruvate_356	(-4268.78146,42714.68369)	0.1011	0.48844	1
Unknown_59	(-6608.03932,661.46898)	0.1014	0.48844	1
Unknown_70	(-2657.54741,24937.60513)	0.1049	0.49948	1
AMP.Uridine_151	(-16080.10403,1757.35577)	0.1075	0.5064	1
Unknown_377	(-4448.21614,37690.94726)	0.1091	0.50877	1
Unknown_177	(-48931.23559,5943.11029)	0.1143	0.52056	1
NAD..Adenine_26	(-3822.9836,493.16467)	0.1144	0.52056	1
NAD._15	(-205.71236,1656.40805)	0.117	0.52056	1
NADP..Unknown_152	(-34546.54405,4547.59217)	0.1183	0.52056	1
Unknown_399	(-25680.79667,3286.07916)	0.119	0.52056	1
Glutamate_374	(-2043.73661,15729.4768)	0.1211	0.52056	1
Glucose.Unknown_231	(-56643.85223,7397.63547)	0.1219	0.52056	1
N.Carbamoylaspartate.Unknown_323	(-9934.42795,75259.97275)	0.1222	0.52056	1
Unknown_120	(-8588.41664,1137.45374)	0.1229	0.52056	1
Unknown_350	(-3478.27578,25518.09519)	0.1242	0.52056	1
Unknown_122	(-7818.0909,1050.69578)	0.1246	0.52056	1
Glutamate.Malate_353	(-3365.68291,24197.71871)	0.1274	0.52762	1
Unknown_144	(-11640.08286,1803.32605)	0.1389	0.56986	1
Unknown_45	(-13807.12823,2340.7217)	0.1413	0.57435	1
Glutamate.Malate_351	(-2265.51293,14042.49942)	0.1441	0.57639	1
Lactate_162	(-36242.94606,218866.26188)	0.147	0.57639	1
Serine_186	(-127737.04718,22518.83741)	0.1485	0.57639	1
Glutathione_285	(-21981.3959,3796.30463)	0.1494	0.57639	1
Unknown_274	(-1170.72719,6823.39239)	0.1496	0.57639	1
Isoleucine_435	(-5949.50717,34332.38874)	0.1496	0.57639	1
Unknown_28	(-2660.23563,501.03421)	0.1548	0.58517	1
Unknown_440	(-400.20478,2263.44239)	0.1551	0.58517	1
Glutamate.Pyruvate_355	(-6436.19962,36344.78498)	0.1559	0.58517	1
Maltose.Unknown_235	(-20412.74387,3642.97002)	0.158	0.58819	1
Unknown_123	(-15253.76851,2784.90909)	0.1605	0.59249	1
Unknown.Glutamate_352	(-3074.58443,16253.09647)	0.1655	0.60598	1
Glutathione.N.N.Dimethylglycine.N.Acetylcysteine_292	(-8014.21769,1579.37261)	0.1672	0.60719	1
Aspartate_301	(-6124.16062,1221.93038)	0.1714	0.61317	1
Lactate_404	(-474891.47117,2414348.53749)	0.173	0.61317	1
N.Acetylcysteine_290	(-9133.47199,1845.23555)	0.1749	0.61317	1
Glycoproline.Unknown_384	(-4208.22196,21110.28644)	0.1751	0.61317	1
Taurine_236	(-254757.27185,51104.51274)	0.1758	0.61317	1
Unknown_296	(-4827.66843,1007.73822)	0.1782	0.61671	1
Serine_169	(-11058.17831,53650.18353)	0.1804	0.61948	1
Unknown_50	(-40020.78201,8878.12028)	0.1818	0.61948	1
Unknown_55	(-5198.6631,1109.25252)	0.1866	0.63113	1
Unknown_41	(-8591.63376,1897.47765)	0.1906	0.63113	1
Unknown_95	(-1902.72475,416.71416)	0.1922	0.63113	1
Carnosine.Anserine_74	(-1118.72503,5056.60276)	0.1933	0.63113	1
Unknown_39	(-1585.26105,7055.09925)	0.1953	0.63113	1
Tyramine.Glucose_261	(-193042.19058,43029.11873)	0.1954	0.63113	1
NADP..Unknown_134	(-10311.41918,2305.27924)	0.1962	0.63113	1
Acetone_364	(-22093.83393,4959.44809)	0.1966	0.63113	1
Lactate_161	(-23599.97736,100354.90529)	0.2061	0.65698	1
Unknown.NAD._142	(-20195.65623,4890.40448)	0.2125	0.66807	1
Unknown_75	(-46216.05908,11415.99297)	0.2131	0.66807	1
Malate.Glutamate.Unknown_357	(-9124.27344,36967.16218)	0.217	0.66807	1
Glucose.Unknown_204	(-147580.74333,38356.87655)	0.2183	0.66807	1
Glucose_240	(-166158.0522,41509.51191)	0.2199	0.66807	1
Unknown_5	(-334.01906,1320.15997)	0.2212	0.66807	1
Unknown_118	(-212.412,840.49106)	0.2222	0.66807	1
GlutathioneUnknown_194	(-3526.61843,13620.20142)	0.223	0.66807	1
Unknown_438	(-85853.83849,21890.70754)	0.2237	0.66807	1
Unknown_249	(-3646.23151,13698.16611)	0.226	0.66807	1
Pi.Methylhistidine.Unknown_251	(-3221.2235,12403.27765)	0.2281	0.66807	1
Unknown.NADP._29	(-2363.19641,628.64229)	0.2289	0.66807	1
B.Alanine.N.Nitrosodimethylamine_268	(-25023.65956,6660.71258)	0.2317	0.66807	1
Unknown_295	(-5844.09177,1581.1278)	0.2318	0.66807	1
Unknown_308	(-5276.24653,1391.59855)	0.2334	0.66807	1
Unknown_125	(-3646.3724,978.2488)	0.2337	0.66807	1
Unknown_393	(-6970.34046,1852.64384)	0.2353	0.66811	1
Threonine_221	(-8101.16178,29642.09981)	0.2395	0.67592	1
Unknown_20	(-2588.04658,720.54629)	0.2418	0.67746	1
Glutathione_366	(-4510.63289,16464.60793)	0.2432	0.67746	1
Unknown_18	(-22527.42276,6317.47232)	0.2495	0.6866	1
Unknown_267	(-47854.19089,13417.9781)	0.2495	0.6866	1
Creatine_175	(-49961.5094,14537.26307)	0.2531	0.68924	1
Fumarate_79	(-3153.47515,10802.80405)	0.2561	0.68924	1
Unknown_245	(-5269.48053,18180.16856)	0.2566	0.68924	1
Lactate_406	(-337218.11737,1172012.96966)	0.2567	0.68924	1
Glutamine.Malate_349	(-4837.97767,16261.64722)	0.2647	0.69696	1
Taurine.Myo.Inositol.Trimethylamine.N.oxide.Betaine_258	(-399005.61151,118347.31795)	0.2653	0.69696	1
Malate.Glutamate.Unknown_358	(-18992.24973,63952.32196)	0.2656	0.69696	1
Unknown_424	(-1100.78039,3688.4179)	0.2667	0.69696	1
Serine_170	(-14078.30814,47030.96902)	0.2675	0.69696	1
Unknown_265	(-105139.64169,31932.25236)	0.2728	0.70669	1
Unknown_246	(-12119.0539,37062.22576)	0.279	0.71513	1
Unknown_299	(-4340.41115,1358.73011)	0.2793	0.71513	1
AMP.Uridine_149	(-10864.83396,3464.91239)	0.2834	0.72161	1
Unknown_97	(-7071.43961,2254.5864)	0.2865	0.72538	1
Unknown_166	(-9686.4619,30167.86878)	0.2903	0.72672	1
Glutamate_359	(-27554.05236,85490.41035)	0.2919	0.72672	1
Unknown_407	(-242935.87089,79730.80745)	0.2932	0.72672	1
Unknown_312	(-7659.96102,2487.83784)	0.2936	0.72672	1
Glutathione_330	(-1108.22595,3264.99822)	0.3095	0.76173	1
Unknown_111	(-755.67243,2146.94238)	0.3222	0.78441	1
Unknown_317	(-67503.27026,24054.86565)	0.3275	0.78441	1
Unknown_273	(-2950.64134,8271.81347)	0.3282	0.78441	1
Tyrosine.Serine.Unknown_174	(-8543.05702,23732.86261)	0.3289	0.78441	1
Glutathione.Unknown_191	(-13791.6553,37993.38625)	0.334	0.78441	1
Na.Acetyllysine.Leucine.Unknown_397	(-2843.17146,7814.57588)	0.334	0.78441	1
Unknown_294	(-7228.8062,2692.39622)	0.3377	0.78441	1
Unknown_442	(-468.33235,1266.12689)	0.3386	0.78441	1
Unknown_205	(-71268.9735,26680.45052)	0.3391	0.78441	1
Glutathione.Trimethylamine_293	(-7166.2308,2727.91887)	0.3394	0.78441	1
Gutamine.Glutamate_198	(-73899.8386,27625.70871)	0.3444	0.78441	1
B.Alanine_333	(-12700.51166,4812.99742)	0.3457	0.78441	1
Threonine_156	(-16166.0675,6209.70896)	0.3466	0.78441	1
Glutathione_287	(-14682.05427,5596.64316)	0.3478	0.78441	1
Unknown_46	(-5517.10743,2112.95863)	0.3489	0.78441	1
Glutamate.N.Acetylcysteine_376	(-13421.54165,35589.11756)	0.349	0.78441	1
Unknown_30	(-6090.94178,2383.27343)	0.3504	0.78441	1
Glutathione_328	(-1605.28859,4179.75205)	0.3539	0.78441	1
Glutathione_288	(-9453.78587,3700.3608)	0.3552	0.78441	1
Unknown_137	(-19543.07344,50880.54654)	0.3579	0.78441	1
Glutamine.Glutathione_368	(-8527.1412,22185.76917)	0.3582	0.78441	1
Unknown_31	(-7574.81985,3035.36993)	0.3589	0.78441	1
Unknown_313	(-18622.18056,7234.68641)	0.3599	0.78441	1
Glutathione_331	(-1597.14209,4119.60799)	0.3612	0.78441	1
Glutamine_341	(-16765.41357,42864.32749)	0.3644	0.78749	1
N.Carbamoylaspartate.Malate_322	(-68706.53574,27228.07267)	0.367	0.7893	1
Unknown_159	(-8568.86982,21548.31828)	0.3707	0.79021	1
Unknown.Maltose.sn.Glycero.3.phosphocholine_210	(-22900.67038,57816.77315)	0.371	0.79021	1
Glutathione.Uridine_192	(-16331.41629,40251.36509)	0.3754	0.79201	1
O.Acetylcholine.Glutamine.Glutathione_369	(-12593.01783,31442.43425)	0.3754	0.79201	1
Unknown_47	(-2059.38158,832.56137)	0.3775	0.79249	1
O.Phosphocholine_158	(-6969.10561,17049.45643)	0.3817	0.79762	1
Glutamine.Glutathione.Glutamate_370	(-19768.32718,47493.18452)	0.3917	0.81419	1
Glutamine.Glutathione_367	(-8971.95788,21522.61696)	0.3933	0.81419	1
Creatinine_277	(-11959.26798,28232.4591)	0.3973	0.81455	1
Maltose.Unknown_183	(-30877.99502,13092.38459)	0.4016	0.81455	1
unknown_116	(-618.80036,1451.78455)	0.4025	0.81455	1
Unknown_340	(-9851.65798,23031.41823)	0.4056	0.81455	1
Taurine_257	(-416242.28666,178075.12392)	0.4063	0.81455	1
Myo.Inositol.Histamine_255	(-26360.8476,60511.71068)	0.4065	0.81455	1
Aspartate_305	(-66544.41615,148258.75774)	0.4116	0.81455	1
Glutamine_342	(-17420.95544,40064.69447)	0.4118	0.81455	1
Unknown_140	(-29696.45786,12969.34185)	0.4128	0.81455	1
UDP.glucuronate.UDP.glucose_115	(-1162.58435,509.42459)	0.4132	0.81455	1
Unknown.UDP.glucose.NADH_104	(-7838.47397,3535.33777)	0.415	0.81455	1
Glycine.Unknown_223	(-80807.00277,184381.70581)	0.4179	0.81455	1
Unknown_11	(-899.90975,404.44027)	0.4206	0.81455	1
Unknown_1	(-1598.32312,3625.41456)	0.4211	0.81455	1
Unknown_1.1	(-1598.32312,3625.41456)	0.4211	0.81455	1
Anserine.AMP_21	(-1584.03265,704.39681)	0.4232	0.81517	1
Unknown_147	(-6845.75212,3123.533)	0.4273	0.81889	1
Myo.inositol_224	(-126997.12733,56888.24565)	0.4289	0.81889	1
Anserine.N.Acetylglycine_203	(-38340.75234,85106.24186)	0.4319	0.82021	1
Unknown_211	(-22779.32407,50323.52863)	0.4332	0.82021	1
Fructose.Unknown_163	(-36713.4138,16844.62343)	0.4414	0.82894	1
Unknown_188	(-123830.94731,58483.82044)	0.4416	0.82894	1
Unknown_434	(-10901.95308,23412.58487)	0.4445	0.83087	1
Unknown.Uridine_48	(-7373.21156,15884.335)	0.4475	0.83294	1
Unknown_190	(-35094.58079,16584.20988)	0.4524	0.83554	1
Glutamine.Glutamate_371	(-43024.71911,90038.26376)	0.4542	0.83554	1
UDP.glucuronate.UDP.glucose.Unknown_43	(-60356.8056,123532.74901)	0.4556	0.83554	1
NAD._102	(-1065.38447,2254.52454)	0.4564	0.83554	1
Unknown_139	(-23662.10534,11265.06856)	0.4591	0.83688	1
Aspartate_302	(-34706.5964,70156.55123)	0.4653	0.84469	1
Unknown_157	(-5822.77367,2829.60253)	0.4672	0.84469	1
Unknown_297	(-3172.93599,1549.06143)	0.4715	0.84858	1
Unknown_54	(-5925.28782,2904.49346)	0.4758	0.84858	1
Unknown_148	(-7127.54624,3513.63633)	0.4762	0.84858	1
Creatine.N.N.Dimethylformamide_279	(-130159.09671,64013.20331)	0.4787	0.84858	1
Unknown_33	(-2879.86921,1416.48678)	0.4789	0.84858	1
Unknown_58	(-7622.97327,3778.50198)	0.4822	0.84937	1
Myo.inositol_218	(-69052.76082,137993.92904)	0.4832	0.84937	1
Glutathione_339	(-6571.11691,13199.55132)	0.4854	0.84985	1
Glutamine.N.Carbamoylaspartate_343	(-37397.16901,73975.24915)	0.4915	0.85714	1
N.Carbamoylaspartate.Citrate_324	(-14732.63823,28832.32817)	0.494	0.85826	1
Unknown_34	(-900.20693,457.09936)	0.4961	0.85848	1
Glutamine.Alanine.Glutathione_195	(-24764.72417,48505.1006)	0.5002	0.86215	1
Unknown_300	(-3894.6926,1995.16446)	0.5021	0.86215	1
Unknown_78	(-4514.22989,2361.51561)	0.5063	0.86329	1
Aspartate_304	(-6083.38634,3175.24364)	0.5067	0.86329	1
Pi.Methylhistidine_42	(-2287.71105,4271.4052)	0.5093	0.86386	1
Unknown_318	(-34809.51782,66418.0517)	0.5109	0.86386	1
Unknown.Aspartate_319	(-55131.63483,29145.89481)	0.5145	0.86657	1
N.Carbamoylaspartate.Citrate_321	(-74840.21943,39351.18733)	0.5175	0.86846	1
Unknown.Tryptophan_56	(-2615.39381,1385.09645)	0.5197	0.86883	1
NADH.NADP._138	(-2330.52901,4359.94838)	0.5261	0.8762	1
Creatine.phosphate_278	(-858808.72126,467010.57028)	0.5373	0.89142	1
Glutamine.Glutamate_196	(-87509.46049,48113.37213)	0.5394	0.89157	1
Unknown_271	(-27921.70355,50587.74286)	0.5469	0.89835	1
Unknown_387	(-10232.31774,18413.39962)	0.5488	0.89835	1
Unknown.Glycoproline_382	(-16007.20069,28900.4125)	0.5496	0.89835	1
UnknownHistamine_286	(-20452.39346,11589.9451)	0.5516	0.89843	1
Glutamate_200	(-53043.24829,30085.7908)	0.559	0.90206	1
NAD..Unknown_25	(-23595.98745,13618.79567)	0.5613	0.90206	1
Unknown_176	(-485420.52044,274087.58412)	0.5614	0.90206	1
Glutamine.Unknown_372	(-24913.15631,44030.47279)	0.5632	0.90206	1
Glucose.Unknown_241	(-80090.03543,45641.74626)	0.564	0.90206	1
Unknown_2	(-821.26405,1429.73304)	0.5708	0.90522	1
Unknown_87	(-931.48838,547.55757)	0.5712	0.90522	1
Unknown_85	(-3185.18036,1839.11345)	0.5744	0.90522	1
Unknown_89	(-1581.44342,910.7968)	0.5747	0.90522	1
Unknown_51	(-1745.13459,2954.98704)	0.5779	0.90522	1
Unknown_281	(-63498.4016,36975.19113)	0.5819	0.90522	1
Unknown_130	(-1552.77646,2664.33327)	0.5822	0.90522	1
Unknown_380	(-55037.45326,32101.5522)	0.5824	0.90522	1
Unknown_80	(-2816.34729,1664.44839)	0.5883	0.91125	1
Glutamine.Carnitine_344	(-32081.11082,19185.8952)	0.5911	0.91247	1
Glutamate.N.Acetylglutamine.N.Acetylornithine_379	(-45159.6162,26913.21003)	0.5942	0.91392	1
Unknown_66	(-1629.57564,2727.07721)	0.5975	0.9159	1
Unknown_388	(-24980.76108,41685.32187)	0.5998	0.91619	1
Unknown.Cytosine.UDP.glucose.NADH_105	(-4208.68057,2614.69811)	0.6094	0.91818	1
Maltose.Unknown_168	(-11624.99632,19063.02101)	0.6125	0.91818	1
Glutathione.B.Alanine_332	(-6606.43872,4091.25286)	0.6183	0.91818	1
Unknown_402	(-21044.35878,12993.0164)	0.6188	0.91818	1
Unknown.GTP_107	(-2910.30808,4713.01736)	0.6202	0.91818	1
Unknown_209	(-31468.68313,50898.08035)	0.6209	0.91818	1
Unknown_9	(-315.45718,498.29418)	0.6242	0.91818	1
Unknown_208	(-28675.6432,45755.64126)	0.6247	0.91818	1
Unknown_298	(-1565.92939,2518.67583)	0.6256	0.91818	1
Glutamate.Unknown_361	(-10540.71374,16848.92778)	0.6263	0.91818	1
Unknown_420	(-24850.11231,15473.32261)	0.6271	0.91818	1
Glutathione.Tyramine_289	(-7932.50444,4964.48654)	0.6276	0.91818	1
Myo.inositol.Valine_217	(-38800.89392,24276.08358)	0.63	0.91818	1
Aspartate.Citrate_314	(-80007.92953,125559.15937)	0.6317	0.91818	1
Unknown_84	(-6910.72591,4369.98717)	0.6349	0.91818	1
Unknown.NADP..ATP_146	(-7245.88638,4617.51065)	0.6351	0.91818	1
Glutathione.N.Acetylcysteine.Tyramine_291	(-10408.78115,6612.34174)	0.6377	0.91818	1
Unknown.NADP._141	(-18619.14167,11805.60172)	0.6384	0.91818	1
Myo.inositol_216	(-63143.14404,98739.03859)	0.6416	0.91981	1
Unknown_86	(-3018.06512,1958.5611)	0.6509	0.9259	1
Unknown.Anserine_202	(-32363.78231,21096.95898)	0.6521	0.9259	1
Unknown_135	(-4531.92726,2951.04925)	0.6539	0.9259	1
NADPH.Unknown_88	(-1372.11605,2108.99432)	0.6556	0.9259	1
Glutamine_347	(-15905.75396,24208.55216)	0.6631	0.9259	1
Unknown_272	(-6290.28579,9563.81509)	0.6634	0.9259	1
Unknown_52	(-11675.89191,7817.78891)	0.6654	0.9259	1
sn.Glycero.3.phosphocholine.Unknown_153	(-21662.06187,14279.73923)	0.6668	0.9259	1
AMP.ATP_91	(-4723.59,3165.84188)	0.6683	0.9259	1
Glutamine.N.Carbamoylaspartate_345	(-29254.66759,44195.31019)	0.6694	0.9259	1
Unknown.Glucose_179	(-158211.63701,106366.7806)	0.6703	0.9259	1
Unknown_419	(-38132.02865,25348.30255)	0.6732	0.9259	1
Unknown_215	(-25997.10325,39004.3105)	0.6756	0.9259	1
Unknown_421	(-10082.44574,6731.81725)	0.6769	0.9259	1
Maltose.Glycylproline_222	(-13184.32272,19514.68317)	0.6772	0.9259	1
Unknown_365	(-7107.69679,10568.64112)	0.681	0.92592	1
Unknown_226	(-122101.72045,82224.52891)	0.6825	0.92592	1
Acetate_389	(-209061.91574,309204.18051)	0.6844	0.92592	1
Unknown_410	(-13809.98676,20175.7454)	0.6856	0.92592	1
Unknown.Carnitine_348	(-6746.15683,9924.37892)	0.6899	0.92753	1
Unknown_83	(-4628.63954,3167.67913)	0.6937	0.92753	1
Histamine.Unknown_283	(-38008.7246,26045.39747)	0.6939	0.92753	1
N.Carbamoylaspartate.Citrate_320	(-75421.78551,108132.28449)	0.697	0.92753	1
Unknown_16	(-663.22731,964.81541)	0.6972	0.92753	1
AMP.Unknown_10	(-1579.78801,1118.99454)	0.7061	0.92972	1
Unknown_108	(-16584.22392,11690.64287)	0.7074	0.92972	1
Glycoproline.Unknown.N.Acetylaspartate_383	(-15112.44197,21551.74218)	0.7123	0.92972	1
Glutathione.Citrate_337	(-13809.44528,19610.40115)	0.7145	0.92972	1
X5.6.Dihydrothymine_412	(-18224.31032,12973.17018)	0.7149	0.92972	1
Myo.inositol_227	(-59318.11775,41816.16314)	0.7174	0.92972	1
Unknown.Isoleucine_409	(-16129.51422,22666.25548)	0.7212	0.92972	1
Unknown_184	(-15707.86622,11182.25227)	0.7238	0.92972	1
Unknown_381	(-22895.26426,32152.65661)	0.7245	0.92972	1
Unknown.Ethanol.Maltose_213	(-26242.41226,18707.62452)	0.7258	0.92972	1
Pantothenate.Isoleucine.Unknown_436	(-21128.02096,29420.5885)	0.727	0.92972	1
Unknown_126	(-1867.07856,2599.38312)	0.7303	0.92972	1
Pantothenate.Isoleucine_437	(-20044.58082,27770.78922)	0.731	0.92972	1
Citrate_338	(-10986.32913,7916.15983)	0.734	0.92972	1
Unknown_266	(-44218.38634,32219.90194)	0.7351	0.92972	1
Unknown_316	(-41828.92006,30210.9362)	0.7356	0.92972	1
Pantothenate.Unknown_439	(-8577.36733,6203.24227)	0.7365	0.92972	1
Unknown_189	(-52756.57682,38577.43228)	0.739	0.92972	1
Unknown_101	(-6234.84302,4562.41095)	0.7404	0.92972	1
unknown_109	(-4467.85951,3260.05039)	0.7436	0.92972	1
O.phosphocholine_263	(-191253.08051,261528.46138)	0.7448	0.92972	1
Unknown_327	(-4021.61456,5448.01909)	0.7488	0.92972	1
Myo.inositol.Maltose_256	(-72973.88632,99217.42554)	0.7493	0.92972	1
AMP.ADP_92	(-4084.07249,3023.74623)	0.7541	0.92972	1
Unknown_201	(-75438.78526,55889.99183)	0.7544	0.92972	1
Glutamate_378	(-30374.17928,40996.76383)	0.7554	0.92972	1
Unknown_426	(-2937.29039,3959.15959)	0.7555	0.92972	1
unknown_110	(-2300.84754,3093.06194)	0.7585	0.93085	1
Unknown_57	(-1264.65159,956.40835)	0.7713	0.94116	1
Threonine_405	(-1034273.51719,1354016.21277)	0.7714	0.94116	1
Unknown.NADP..ATP_145	(-6396.77184,4897.1278)	0.7748	0.94116	1
Unknown_311	(-2728.16518,2078.79509)	0.7757	0.94116	1
Isopropanol_418	(-6202.32134,8070.14313)	0.7815	0.94116	1
Histamine_53	(-7525.09082,5843.04307)	0.7878	0.94116	1
Unknown_254	(-32763.94965,25476.65167)	0.7885	0.94116	1
N.Carbamoylaspartate.Unknown_326	(-8047.54759,6227.08565)	0.7895	0.94116	1
Unknown_243	(-28454.35164,36395.60667)	0.7938	0.94116	1
Unknown_73	(-2948.81414,3788.68082)	0.7941	0.94116	1
Unknown_129	(-2461.50192,1919.53164)	0.7956	0.94116	1
AMP_90	(-1393.9757,1103.04478)	0.7977	0.94116	1
Unknown_310	(-2022.19942,2573.08604)	0.7994	0.94116	1
B.Alanine.Citrate_336	(-7840.49957,6149.53029)	0.8	0.94116	1
Unknown_244	(-19878.60622,25337.47788)	0.8004	0.94116	1
X5.6.Dihydrothymine_411	(-17842.23015,14073.20132)	0.8009	0.94116	1
O.Phosphocholine_220	(-23329.97825,29574.61152)	0.8048	0.9415	1
Unknown_36	(-4855.42746,3836.12462)	0.8055	0.9415	1
NAD._4	(-264.37212,331.57656)	0.812	0.94657	1
Unknown.Uridine_160	(-15592.2661,19353.97948)	0.8179	0.95103	1
Glutathione.GTP_136	(-2318.31365,2873.43638)	0.8227	0.9518	1
Glutathione.Citrate_335	(-23718.42516,19247.24546)	0.8247	0.9518	1
ADP.Unknown_12	(-2252.24097,2783.60696)	0.825	0.9518	1
Unknown_32	(-3806.32578,3106.27185)	0.8305	0.95334	1
Ethanol_415	(-24059.69203,19624.82918)	0.8307	0.95334	1
Unknown_171	(-18756.58883,22708.5194)	0.8416	0.96337	1
Unknown_98	(-3706.0244,3102.58061)	0.8509	0.97047	1
Unknown_400	(-7822.20515,9345.24441)	0.8522	0.97047	1
Unknown_40	(-9193.80869,7833.16085)	0.8606	0.97561	1
Unknown_100	(-5128.3385,4363.29639)	0.8658	0.97561	1
Unknown_38	(-1576.73691,1845.94088)	0.8664	0.97561	1
Unknown.Carnitine_346	(-24957.94949,21372.43252)	0.8667	0.97561	1
Unknown_303	(-7584.91145,6489.77344)	0.8677	0.97561	1
Glutamate_362	(-67176.98381,78428.24655)	0.8712	0.97592	1
Unknown_408	(-21167.97433,18153.59394)	0.8724	0.97592	1
Unknown_269	(-29664.65887,34072.41191)	0.8847	0.98303	1
Unknown_99	(-6813.06118,7789.8709)	0.886	0.98303	1
Unknown_117	(-752.35946,857.02711)	0.8871	0.98303	1
Unknown_391	(-39604.94568,45305.87013)	0.8876	0.98303	1
Unknown.Cytosine.UDP.glucose_106	(-3466.86384,3061.03395)	0.8926	0.9861	1
Unknown_27	(-4455.00427,3956.09984)	0.9011	0.99228	1
Unknown_390	(-86552.70413,96833.09074)	0.9059	0.99228	1
NAD._7	(-356.14587,397.68462)	0.9071	0.99228	1
Glutamate_360	(-18867.11093,17084.10637)	0.9149	0.99228	1
Glutathione_334	(-10919.04536,9883.93894)	0.9162	0.99228	1
Unknown.Glycylproline.Valine_363	(-47231.74399,52204.32438)	0.9164	0.99228	1
Unknown_94	(-3264.44472,2957.58223)	0.9172	0.99228	1
Alanine.Glutamate_197	(-35657.07416,39263.77698)	0.9196	0.99228	1
Unknown_423	(-2795.38583,2542.06911)	0.9199	0.99228	1
Glucose.Maltose_185	(-9228.90906,8404.70446)	0.9212	0.99228	1
Unknown_81	(-3249.13586,3535.55259)	0.929	0.99228	1
Myo.inositol.Phenylacetate_225	(-127898.7895,117814.12451)	0.9304	0.99228	1
Aspartate.Citrate_315	(-36838.81042,33974.78137)	0.9311	0.99228	1
Unknown_37	(-1107.30352,1201.52964)	0.9317	0.99228	1
Carnitine.sn.Glycero.3.phosphocholine_262	(-170018.21069,184382.87052)	0.9323	0.99228	1
Isoleucine.unknown_212	(-23308.81894,25211.3928)	0.9343	0.99228	1
Unknown_113	(-2738.98671,2951.40519)	0.9363	0.99228	1
Unknown_35	(-3664.04049,3928.80522)	0.9415	0.99392	1
Histamine.Unknown_253	(-10029.56289,10680.98536)	0.9473	0.99392	1
N.Carbamoylaspartate.Unknown_325	(-11666.07594,12380.19323)	0.9501	0.99392	1
Unknown_306	(-11632.46661,11017.03897)	0.952	0.99392	1
Unknown_422	(-3845.52332,3646.35442)	0.9551	0.99392	1
Unknown_425	(-3145.58123,3309.77177)	0.9569	0.99392	1
Unknown_199	(-40524.0799,38683.14386)	0.9611	0.99392	1
Myo.inositol.Valine_219	(-41676.41951,43509.08446)	0.9623	0.99392	1
Isopropanol_416	(-6361.0341,6639.05118)	0.9639	0.99392	1
Unknown_282	(-107622.00009,112139.79867)	0.9655	0.99392	1
Threonine_403	(-400901.3907,386525.24201)	0.9688	0.99392	1
Unknown_71	(-3637.7587,3510.4841)	0.9702	0.99392	1
Ethanol_417	(-13663.91874,14123.19645)	0.972	0.99392	1
Unknown_82	(-3253.35038,3149.4537)	0.9727	0.99392	1
Choline.O.Acetylcarnitine_264	(-330632.79093,320720.64644)	0.9744	0.99392	1
Unknown_103	(-3996.5618,4106.955)	0.9769	0.99392	1
Unknown_252	(-8559.93152,8765.29944)	0.9796	0.99392	1
Myo.Inositol.Creatinine_165	(-29831.19178,30440.76959)	0.9827	0.99392	1
Unknown_242	(-38927.06606,38146.94553)	0.9827	0.99392	1
Myo.Inositol_164	(-71078.85761,70028.01682)	0.9875	0.99392	1
Glutamine_373	(-25715.37472,26072.02659)	0.9884	0.99392	1
Unknown_270	(-50074.10682,50736.55889)	0.9888	0.99392	1
Unknown_280	(-125257.60777,123802.31781)	0.9902	0.99392	1
ATP_93	(-1464.10379,1449.91132)	0.9917	0.99392	1
Unknown_214	(-53849.34911,53780.89656)	0.9989	0.99893	1

## Sheet: Tukey_Pvalues_ANOVA 3 groups
	D39_Carriage-C20-3_Carriage	PBS_Carriage-C20-3_Carriage	PBS_Carriage-D39_Carriage
X250	0.00126348	4.07e-05	0.524701
X386	0.00649529	6.59e-06	0.0501774

## Sheet: ANOVA_P-values 3 groups
		F-stat	p-val	adj.p_val
386	Glycoproline/Isoleucine_386	19.0885	1.09392e-05	0.00484606
250	Pi-Methylhistidine/Tryptophan_250	15.9669	3.89447e-05	0.00862626
167	Serine/Nicotinurate_167	10.1251	0.000647982	0.0574112
431	Leucine/2-Hydroxyisovalerate_431	10.5076	0.00052749	0.0574112
433	Isoleucine_433	10.2903	0.000592615	0.0574112
432	Leucine/2-Hydroxyisovalerate_432	9.18306	0.00109222	0.0806425
130	Unknown_130	7.33278	0.00327071	0.139482
385	Glycoproline/Isoleucine_385	7.35082	0.00323431	0.139482
397	Na-Acetyllysine/Leucine/Unknown_397	7.66698	0.0026627	0.139482
398	Unknown_398	7.24076	0.00346344	0.139482
435	Isoleucine_435	7.46254	0.00301844	0.139482
129	Unknown_129	6.82417	0.00450387	0.153478
401	Alanine_401	6.92293	0.00422974	0.153478
121	Unknown_121	6.4963	0.00556106	0.165637
248	Unknown/Tryptophan_248	6.48322	0.00560847	0.165637
168	Maltose/Unknown_168	6.27373	0.00643056	0.178046
159	Unknown_159	6.01581	0.00762658	0.19874
374	Glutamate_374	5.8971	0.00825624	0.203195
434	Unknown_434	5.76466	0.00902594	0.210447
169	Serine_169	5.65627	0.00971376	0.212266
393	Unknown_393	5.47153	0.0110206	0.212266
427	Valine_427	5.49679	0.0108312	0.212266
429	Isoelucine_429	5.48269	0.0109364	0.212266
72	Tyrosine_72	4.94887	0.0158667	0.260817
128	Unknown_128	5.05411	0.0147308	0.260817
170	Serine_170	4.94624	0.0158963	0.260817
428	Valine_428	5.01432	0.0151496	0.260817
395	Leucine_395	4.88085	0.0166511	0.263444
132	Glucose_132	4.68429	0.0191638	0.291196
396	N-Acetylornithine/Leucine/Unknown_396	4.64457	0.0197198	0.291196
6	Unknown_6	3.92762	0.0334475	0.308693
14	Formate_14	4.04214	0.0306922	0.308693
23	ATP/Unknown_23	4.21485	0.0269911	0.308693
49	Unknown_49	4.23169	0.0266569	0.308693
57	Unknown_57	4.37392	0.0240073	0.308693
64	Phenylacetate/Phenylalanine/5-Hydroxyindole-3-acetate_64	4.15049	0.0283105	0.308693
77	Tyrosine/Tyramine_77	3.98705	0.0319857	0.308693
124	Maltose/Glucose_124	4.42063	0.0232006	0.308693
133	Glucose_133	4.22827	0.0267243	0.308693
147	Unknown_147	3.93153	0.0333491	0.308693
187	Glucose/Unknown_187	3.94357	0.0330481	0.308693
230	Glucose_230	3.95291	0.0328167	0.308693
232	Glucose_232	4.12705	0.0288083	0.308693
233	Glucose_233	4.02925	0.0309896	0.308693
234	Glucose_234	4.09021	0.0296098	0.308693
238	Unknown/Glucose_238	4.32427	0.0248983	0.308693
301	Aspartate_301	4.45471	0.0226304	0.308693
430	Valine_430	4.0989	0.0294186	0.308693
186	Serine_186	3.88383	0.034571	0.31255
148	Unknown_148	3.81907	0.036308	0.321689
178	Unknown/Glucose/Betaine_178	3.78308	0.0373142	0.322004
181	Glucose_181	3.76617	0.0377973	0.322004
65	Phenylacetate_65	3.72036	0.0391405	0.327155
143	Unknown_143	3.58528	0.0434108	0.346778
146	Unknown/NADP+/ATP_146	3.54966	0.0446193	0.346778
206	Unknown_206	3.56118	0.0442247	0.346778
284	Histamine/Glutathione_284	3.56374	0.0441375	0.346778
375	Unknown_375	3.46945	0.0474762	0.36262
245	Unknown_245	3.34601	0.0522671	0.392446
67	Phenylacetate/Phenylalanine_67	3.27625	0.0552045	0.407593
62	Phenylalanine_62	3.15785	0.0606069	0.427102
74	Carnosine/Anserine_74	3.13523	0.0617032	0.427102
263	O-phosphocholine_263	3.16387	0.0603192	0.427102
349	Glutamine/Malate_349	3.14399	0.0612762	0.427102
229	Glucose/UDP-glucuronate_229	3.0641	0.0652916	0.444987
44	UDP-glucuronate/UDP-glucose/Unknown_44	2.92887	0.0727533	0.46092
60	Unknown/Tryptophan_60	2.8651	0.0765881	0.46092
96	Unknown/NAD+_96	2.86358	0.0766821	0.46092
160	Unknown/Uridine_160	2.92585	0.0729301	0.46092
173	Glycolate_173	2.94282	0.0719422	0.46092
182	Glucose_182	2.97681	0.0700072	0.46092
274	Unknown_274	2.85856	0.0769935	0.46092
307	Unknown_307	2.97121	0.0703222	0.46092
394	Unknown_394	2.88042	0.0756473	0.46092
162	Lactate_162	2.78497	0.0817204	0.482695
8	Unknown_8	2.74874	0.0841623	0.490577
221	Threonine_221	2.66647	0.0900049	0.51782
414	Ethanol_414	2.64722	0.091435	0.519304
87	Unknown_87	2.60265	0.0948409	0.531829
127	Unknown_127	2.55905	0.0983059	0.539983
437	Pantothenate/Isoleucine_437	2.55379	0.0987328	0.539983
19	Unknown_19	2.49323	0.103799	0.543297
47	Unknown_47	2.5137	0.102056	0.543297
144	Unknown_144	2.46397	0.106347	0.543297
247	Unknown_247	2.43331	0.10909	0.543297
329	Glutathione_329	2.4713	0.105702	0.543297
404	Lactate_404	2.42982	0.109407	0.543297
419	Unknown_419	2.41976	0.110326	0.543297
420	Unknown_420	2.43845	0.108625	0.543297
441	Unknown_441	2.41921	0.110376	0.543297
421	Unknown_421	2.40266	0.111909	0.544787
207	Pi-Methylhistidine/Unknown_207	2.37755	0.114276	0.547794
402	Unknown_402	2.36999	0.115	0.547794
392	Unknown_392	2.33026	0.118885	0.560277
436	Pantothenate/Isoleucine/Unknown_436	2.31495	0.120419	0.561534
3	NAD+_3	2.28071	0.12393	0.571886
2	Unknown_2	2.18027	0.134884	0.574374
38	Unknown_38	2.18548	0.134291	0.574374
55	Unknown_55	2.16741	0.136361	0.574374
119	unknown_119	2.25082	0.127086	0.574374
154	Unknown_154	2.23338	0.128967	0.574374
172	Creatine-phosphate/Serine/Glycylproline_172	2.18955	0.13383	0.574374
204	Glucose/Unknown_204	2.18743	0.134069	0.574374
228	Unknown/Pantothenate_228	2.15815	0.137435	0.574374
259	Taurine_259	2.19943	0.132716	0.574374
285	Glutathione_285	2.24102	0.128139	0.574374
152	NADP+/Unknown_152	2.10981	0.143193	0.592844
251	Pi-Methylhistidine/Unknown_251	2.08443	0.14632	0.594023
260	cis-Aconitate/Glucose/Tyramine_260	2.09383	0.145153	0.594023
351	Glutamate/Malate_351	2.075	0.1475	0.594023
361	Glutamate/Unknown_361	2.03989	0.151988	0.605827
384	Glycoproline/Unknown_384	2.03086	0.153166	0.605827
155	N-Carbamoylaspartate_155	2.00022	0.157238	0.616428
328	Glutathione_328	1.98237	0.159664	0.617416
413	Unknown_413	1.9779	0.160277	0.617416
17	Unknown/NAD+_17	1.93725	0.165978	0.619834
18	Unknown_18	1.88074	0.17427	0.619834
26	NAD+/Adenine_26	1.82588	0.182752	0.619834
28	Unknown_28	1.82297	0.183214	0.619834
50	Unknown_50	1.82958	0.182166	0.619834
76	Unknown_76	1.90197	0.171104	0.619834
88	NADPH/Unknown_88	1.8325	0.181706	0.619834
99	Unknown_99	1.9525	0.163813	0.619834
145	Unknown/NADP+/ATP_145	1.85236	0.178604	0.619834
193	Guanidoacetate/Glutathione/Alanine/N-Nitrosodimethylamine_193	1.91608	0.169033	0.619834
275	Unknown/t-Methylhistidine_275	1.84197	0.180219	0.619834
309	Unknown_309	1.81372	0.184691	0.619834
311	Unknown_311	1.9593	0.162859	0.619834
326	N-Carbamoylaspartate/Unknown_326	1.81998	0.18369	0.619834
344	Glutamine/Carnitine_344	1.88421	0.173749	0.619834
354	Unknown_354	1.86259	0.177029	0.619834
406	Lactate_406	1.85176	0.178696	0.619834
45	Unknown_45	1.79753	0.187309	0.623895
373	Glutamine_373	1.76746	0.192278	0.635667
188	Unknown_188	1.75392	0.194562	0.638453
161	Lactate_161	1.72254	0.199967	0.651364
43	UDP-glucuronate/UDP-glucose/Unknown_43	1.64445	0.214142	0.65201
61	Unknown_61	1.66265	0.210744	0.65201
112	Unknown_112	1.65452	0.212254	0.65201
114	Unknown_114	1.69616	0.20464	0.65201
122	Unknown_122	1.66895	0.209581	0.65201
123	Unknown_123	1.64053	0.214881	0.65201
125	Unknown_125	1.69381	0.205061	0.65201
231	Glucose/Unknown_231	1.64667	0.213726	0.65201
237	Taurine_237	1.64052	0.214884	0.65201
299	Unknown_299	1.67953	0.207645	0.65201
22	AMP_22	1.62622	0.217605	0.655775
39	Unknown_39	1.57321	0.228026	0.657041
69	Unknown_69	1.58509	0.225644	0.657041
108	Unknown_108	1.60591	0.221535	0.657041
239	Glucose_239	1.58414	0.225833	0.657041
277	Creatinine_277	1.57132	0.228407	0.657041
377	Unknown_377	1.58811	0.225044	0.657041
399	Unknown_399	1.5868	0.225304	0.657041
355	Glutamate/Pyruvate_355	1.55858	0.230995	0.660199
131	Unknown_131	1.54083	0.234656	0.666362
276	Unknown/t-Methylhistidine_276	1.53255	0.236384	0.666994
400	Unknown_400	1.50854	0.241476	0.677051
24	Adenine/Unknown_24	1.49592	0.2442	0.679292
371	Glutamine/Glutamate_371	1.49067	0.245342	0.679292
118	Unknown_118	1.47717	0.248307	0.679972
120	Unknown_120	1.47559	0.248658	0.679972
5	Unknown_5	1.34255	0.280097	0.698652
11	Unknown_11	1.39547	0.267103	0.698652
25	NAD+/Unknown_25	1.41049	0.263535	0.698652
34	Unknown_34	1.4019	0.265571	0.698652
37	Unknown_37	1.29897	0.291311	0.698652
63	Phenylacetate/Phenylalanine_63	1.35897	0.275994	0.698652
70	Unknown_70	1.4288	0.259256	0.698652
79	Fumarate_79	1.32693	0.284061	0.698652
126	Unknown_126	1.3352	0.281954	0.698652
150	AMP/Uridine_150	1.30148	0.290654	0.698652
158	O-Phosphocholine_158	1.40735	0.264278	0.698652
177	Unknown_177	1.33127	0.282956	0.698652
268	B-Alanine/N-Nitrosodimethylamine_268	1.31936	0.286005	0.698652
273	Unknown_273	1.36025	0.275676	0.698652
283	Histamine/Unknown_283	1.29326	0.292817	0.698652
312	Unknown_312	1.28535	0.294916	0.698652
323	N-Carbamoylaspartate/Unknown_323	1.41189	0.263207	0.698652
343	Glutamine/N-Carbamoylaspartate_343	1.29165	0.293245	0.698652
345	Glutamine/N-Carbamoylaspartate_345	1.28773	0.294282	0.698652
348	Unknown/Carnitine_348	1.29537	0.292259	0.698652
350	Unknown_350	1.33607	0.281735	0.698652
356	Pyruvate_356	1.39193	0.267953	0.698652
360	Glutamate_360	1.34926	0.278413	0.698652
411	5-6-Dihydrothymine_411	1.37937	0.270987	0.698652
412	5-6-Dihydrothymine_412	1.31017	0.288385	0.698652
68	Phenylacetate/Phenylalanine/Tryptophan_68	1.27201	0.298493	0.703363
59	Unknown_59	1.2661	0.300092	0.70339
20	Unknown_20	1.24624	0.305536	0.706074
272	Unknown_272	1.24918	0.304725	0.706074
297	Unknown_297	1.2445	0.306018	0.706074
175	Creatine_175	1.22424	0.311694	0.706852
249	Unknown_249	1.2246	0.31159	0.706852
296	Unknown_296	1.22184	0.312372	0.706852
372	Glutamine/Unknown_372	1.2182	0.313406	0.706852
407	Unknown_407	1.21494	0.314334	0.706852
352	Unknown/Glutamate_352	1.20394	0.317492	0.710348
135	Unknown_135	1.1929	0.320694	0.71244
324	N-Carbamoylaspartate/Citrate_324	1.18965	0.321643	0.71244
1_1	#N/A	1.15875	0.330825	0.721949
1_2	#N/A	1.15875	0.330825	0.721949
156	Threonine_156	1.16201	0.329845	0.721949
330	Glutathione_330	1.15268	0.332663	0.7224
9	Unknown_9	1.1452	0.334943	0.723803
86	Unknown_86	1.12886	0.339979	0.731119
290	N-Acetylcysteine_290	1.11024	0.345819	0.740085
325	N-Carbamoylaspartate/Unknown_325	1.10432	0.347698	0.740531
134	NADP+/Unknown_134	1.08273	0.354646	0.748135
266	Unknown_266	1.08571	0.353676	0.748135
347	Glutamine_347	1.07029	0.358718	0.753138
101	Unknown_101	1.05995	0.362141	0.756738
102	NAD+_102	1.04993	0.36549	0.758601
261	Tyramine/Glucose_261	1.04318	0.367768	0.758601
265	Unknown_265	1.04199	0.36817	0.758601
48	Unknown/Uridine_48	1.03002	0.372248	0.759935
192	Glutathione/Uridine_192	1.03262	0.371357	0.759935
29	Unknown/NADP+_29	0.969721	0.393557	0.766585
52	Unknown_52	0.984847	0.38809	0.766585
53	Histamine_53	0.955014	0.398952	0.766585
56	Unknown/Tryptophan_56	1.00634	0.380464	0.766585
95	Unknown_95	0.95471	0.399064	0.766585
174	Tyrosine/Serine/Unknown_174	0.948244	0.401462	0.766585
180	Unknown_180	0.998903	0.383084	0.766585
194	GlutathioneUnknown_194	0.986818	0.387384	0.766585
240	Glucose_240	0.9619	0.396416	0.766585
246	Unknown_246	0.94851	0.401363	0.766585
292	Glutathione/N-N-Dimethylglycine/N-Acetylcysteine_292	0.994338	0.384702	0.766585
310	Unknown_310	0.984892	0.388074	0.766585
321	N-Carbamoylaspartate/Citrate_321	0.990245	0.38616	0.766585
364	Acetone_364	0.958768	0.397567	0.766585
440	Unknown_440	0.955281	0.398853	0.766585
13	Unknown_13	0.923335	0.410846	0.774508
41	Unknown_41	0.923309	0.410856	0.774508
66	Unknown_66	0.925397	0.410061	0.774508
220	O-Phosphocholine_220	0.914512	0.414228	0.777554
235	Maltose/Unknown_235	0.889835	0.423845	0.79225
438	Unknown_438	0.87787	0.428594	0.797762
75	Unknown_75	0.848641	0.440442	0.81571
327	Unknown_327	0.845055	0.44192	0.81571
288	Glutathione_288	0.832941	0.446952	0.821575
163	Fructose/Unknown_163	0.803449	0.459464	0.837623
166	Unknown_166	0.806206	0.458278	0.837623
353	Glutamate/Malate_353	0.790527	0.465065	0.84436
205	Unknown_205	0.783094	0.46832	0.8468
293	Glutathione/Trimethylamine_293	0.77544	0.471699	0.849441
46	Unknown_46	0.762633	0.47741	0.856246
98	Unknown_98	0.749854	0.483184	0.857201
358	Malate/Glutamate/Unknown_358	0.747063	0.484455	0.857201
388	Unknown_388	0.747264	0.484363	0.857201
424	Unknown_424	0.744375	0.485683	0.857201
191	Glutathione/Unknown_191	0.728002	0.493233	0.861207
286	UnknownHistamine_286	0.728673	0.492921	0.861207
287	Glutathione_287	0.72265	0.495729	0.861207
366	Glutathione_366	0.725348	0.494469	0.861207
267	Unknown_267	0.695652	0.508528	0.879991
236	Taurine_236	0.691376	0.510588	0.880119
289	Glutathione/Tyramine_289	0.682525	0.51488	0.880664
410	Unknown_410	0.685949	0.513215	0.880664
15	NAD+_15	0.61243	0.550287	0.882867
80	Unknown_80	0.653381	0.529293	0.882867
116	unknown_116	0.673254	0.519418	0.882867
137	Unknown_137	0.653552	0.529207	0.882867
142	Unknown/NAD+_142	0.63872	0.536708	0.882867
151	AMP/Uridine_151	0.628825	0.541776	0.882867
184	Unknown_184	0.609087	0.552041	0.882867
203	Anserine/N-Acetylglycine_203	0.637683	0.537236	0.882867
281	Unknown_281	0.615856	0.548497	0.882867
291	Glutathione/N-Acetylcysteine/Tyramine_291	0.620444	0.546109	0.882867
294	Unknown_294	0.66594	0.523029	0.882867
295	Unknown_295	0.61446	0.549226	0.882867
313	Unknown_313	0.639425	0.536349	0.882867
357	Malate/Glutamate/Unknown_357	0.644398	0.533823	0.882867
359	Glutamate_359	0.640069	0.536021	0.882867
370	Glutamine/Glutathione/Glutamate_370	0.622765	0.544905	0.882867
376	Glutamate/N-Acetylcysteine_376	0.630821	0.540749	0.882867
422	Unknown_422	0.65932	0.526321	0.882867
110	unknown_110	0.596065	0.558928	0.88503
140	Unknown_140	0.569547	0.573244	0.88503
157	Unknown_157	0.587752	0.563374	0.88503
198	Gutamine/Glutamate_198	0.593627	0.560228	0.88503
224	Myo-inositol_224	0.576884	0.569244	0.88503
279	Creatine/N-N-Dimethylformamide_279	0.570189	0.572893	0.88503
317	Unknown_317	0.576621	0.569387	0.88503
342	Glutamine_342	0.569313	0.573372	0.88503
368	Glutamine/Glutathione_368	0.578893	0.568154	0.88503
387	Unknown_387	0.587711	0.563396	0.88503
442	Unknown_442	0.564366	0.576087	0.886134
200	Glutamate_200	0.546982	0.585738	0.897386
255	Myo-Inositol/Histamine_255	0.541644	0.588737	0.897386
418	Isopropanol_418	0.540328	0.589479	0.897386
223	Glycine/Unknown_223	0.532082	0.59415	0.901399
54	Unknown_54	0.52003	0.60105	0.902733
58	Unknown_58	0.518684	0.601826	0.902733
115	UDP-glucuronate/UDP-glucose_115	0.525524	0.597894	0.902733
195	Glutamine/Alanine/Glutathione_195	0.515751	0.603521	0.902733
308	Unknown_308	0.512821	0.605219	0.902733
331	Glutathione_331	0.501254	0.611972	0.909744
111	Unknown_111	0.496264	0.614912	0.910221
117	Unknown_117	0.476545	0.626676	0.910221
244	Unknown_244	0.479691	0.624782	0.910221
305	Aspartate_305	0.47872	0.625366	0.910221
341	Glutamine_341	0.49221	0.61731	0.910221
367	Glutamine/Glutathione_367	0.47984	0.624693	0.910221
369	O-Acetylcholine/Glutamine/Glutathione_369	0.48026	0.624441	0.910221
416	Isopropanol_416	0.466271	0.632901	0.916259
218	Myo-inositol_218	0.461776	0.635647	0.917236
210	Unknown/Maltose/sn-Glycero-3-phosphocholine_210	0.438202	0.650255	0.932242
269	Unknown_269	0.440412	0.64887	0.932242
243	Unknown_243	0.428482	0.656384	0.937993
30	Unknown_30	0.400925	0.674103	0.940645
93	ATP_93	0.395357	0.677746	0.940645
97	Unknown_97	0.40027	0.67453	0.940645
109	unknown_109	0.39687	0.676753	0.940645
201	Unknown_201	0.392728	0.679472	0.940645
202	Unknown/Anserine_202	0.419274	0.662248	0.940645
214	Unknown_214	0.416786	0.663842	0.940645
252	Unknown_252	0.412338	0.666702	0.940645
302	Aspartate_302	0.398358	0.675779	0.940645
322	N-Carbamoylaspartate/Malate_322	0.396568	0.676951	0.940645
211	Unknown_211	0.387926	0.68264	0.942086
340	Unknown_340	0.382885	0.685982	0.943758
107	Unknown/GTP_107	0.365077	0.697932	0.949221
139	Unknown_139	0.357904	0.702809	0.949221
171	Unknown_171	0.364873	0.69807	0.949221
271	Unknown_271	0.360611	0.700964	0.949221
280	Unknown_280	0.368857	0.695377	0.949221
333	B-Alanine_333	0.358891	0.702135	0.949221
31	Unknown_31	0.350399	0.707951	0.950967
316	Unknown_316	0.349753	0.708395	0.950967
138	NADH/NADP+_138	0.339287	0.715639	0.954904
179	Unknown/Glucose_179	0.340512	0.714787	0.954904
42	Pi-Methylhistidine_42	0.326383	0.724681	0.955458
85	Unknown_85	0.330455	0.721815	0.955458
141	Unknown/NADP+_141	0.326561	0.724556	0.955458
209	Unknown_209	0.335189	0.718497	0.955458
78	Unknown_78	0.314911	0.732824	0.957007
113	Unknown_113	0.304446	0.740338	0.957007
136	Glutathione/GTP_136	0.308624	0.737328	0.957007
183	Maltose/Unknown_183	0.30668	0.738727	0.957007
217	Myo-inositol/Valine_217	0.310265	0.73615	0.957007
365	Unknown_365	0.313672	0.733709	0.957007
391	Unknown_391	0.30356	0.740978	0.957007
104	Unknown/UDP-glucose/NADH_104	0.29969	0.743781	0.957282
226	Unknown_226	0.297306	0.745513	0.957282
21	Anserine/AMP_21	0.269599	0.765968	0.960755
83	Unknown_83	0.270256	0.765476	0.960755
84	Unknown_84	0.28302	0.755985	0.960755
89	Unknown_89	0.261199	0.772289	0.960755
216	Myo-inositol_216	0.258501	0.774331	0.960755
241	Glucose/Unknown_241	0.278307	0.759474	0.960755
257	Taurine_257	0.262998	0.77093	0.960755
278	Creatine-phosphate_278	0.265791	0.768826	0.960755
282	Unknown_282	0.268264	0.766969	0.960755
298	Unknown_298	0.255882	0.776319	0.960755
304	Aspartate_304	0.25576	0.776411	0.960755
318	Unknown_318	0.281185	0.757341	0.960755
363	Unknown/Glycylproline/Valine_363	0.279541	0.758559	0.960755
149	AMP/Uridine_149	0.250507	0.780416	0.96302
389	Acetate_389	0.244641	0.784914	0.963205
408	Unknown_408	0.245049	0.7846	0.963205
7	NAD+_7	0.221106	0.803246	0.965449
51	Unknown_51	0.197251	0.822302	0.965449
71	Unknown_71	0.194804	0.824285	0.965449
73	Unknown_73	0.196946	0.822549	0.965449
90	AMP_90	0.212717	0.809893	0.965449
153	sn-Glycero-3-phosphocholine/Unknown_153	0.223195	0.801601	0.965449
176	Unknown_176	0.204422	0.816523	0.965449
189	Unknown_189	0.206895	0.81454	0.965449
199	Unknown_199	0.233957	0.79318	0.965449
222	Maltose/Glycylproline_222	0.213581	0.809206	0.965449
258	Taurine/Myo-Inositol/Trimethylamine N-oxide/Betaine_258	0.193538	0.825312	0.965449
300	Unknown_300	0.210033	0.812032	0.965449
319	Unknown/Aspartate_319	0.192727	0.825971	0.965449
320	N-Carbamoylaspartate/Citrate_320	0.204104	0.816779	0.965449
339	Glutathione_339	0.238418	0.789717	0.965449
362	Glutamate_362	0.198081	0.821631	0.965449
378	Glutamate_378	0.209702	0.812296	0.965449
382	Unknown/Glycoproline_382	0.229544	0.796621	0.965449
208	Unknown_208	0.175975	0.839712	0.967478
215	Unknown_215	0.172015	0.842996	0.967478
227	Myo-inositol_227	0.166776	0.847362	0.967478
256	Myo-inositol/Maltose_256	0.18705	0.8306	0.967478
314	Aspartate/Citrate_314	0.166977	0.847194	0.967478
332	Glutathione/B-Alanine_332	0.169212	0.845329	0.967478
390	Unknown_390	0.167147	0.847052	0.967478
423	Unknown_423	0.181043	0.835528	0.967478
426	Unknown_426	0.175906	0.839768	0.967478
409	Unknown/Isoleucine_409	0.162476	0.850963	0.969092
32	Unknown_32	0.149661	0.861797	0.969492
33	Unknown_33	0.14995	0.861551	0.969492
164	Myo-Inositol_164	0.144153	0.8665	0.969492
190	Unknown_190	0.1502	0.861339	0.969492
196	Glutamine/Glutamate_196	0.143996	0.866634	0.969492
225	Myo-inositol/Phenylacetate_225	0.150366	0.861197	0.969492
405	Threonine_405	0.14459	0.866125	0.969492
315	Aspartate/Citrate_315	0.140956	0.869241	0.969959
10	AMP/Unknown_10	0.125459	0.882666	0.973815
40	Unknown_40	0.12687	0.881435	0.973815
185	Glucose/Maltose_185	0.13197	0.876999	0.973815
212	Isoleucine/unknown_212	0.12429	0.883688	0.973815
380	Unknown_380	0.128267	0.880217	0.973815
270	Unknown_270	0.118092	0.889127	0.974959
346	Unknown/Carnitine_346	0.119069	0.888267	0.974959
4	NAD+_4	0.107126	0.89884	0.976321
100	Unknown_100	0.107519	0.89849	0.976321
213	Unknown/Ethanol/Maltose_213	0.106738	0.899185	0.976321
415	Ethanol_415	0.113	0.893623	0.976321
105	Unknown/Cytosine/UDP-glucose/NADH_105	0.0916596	0.912734	0.979034
165	Myo-Inositol/Creatinine_165	0.0947776	0.909914	0.979034
253	Histamine/Unknown_253	0.0947314	0.909956	0.979034
379	Glutamate/N-Acetylglutamine/N-Acetylornithine_379	0.0938623	0.910741	0.979034
439	Pantothenate/Unknown_439	0.0932896	0.911258	0.979034
91	AMP/ATP_91	0.0842614	0.919462	0.979138
337	Glutathione/Citrate_337	0.0848503	0.918924	0.979138
383	Glycoproline/Unknown/N-Acetylaspartate_383	0.0880966	0.915967	0.979138
82	Unknown_82	0.0776315	0.925537	0.983244
336	B-Alanine/Citrate_336	0.0752066	0.92777	0.983258
254	Unknown_254	0.0698621	0.932711	0.986136
12	ADP/Unknown_12	0.0596612	0.942223	0.986388
16	Unknown_16	0.0618551	0.940168	0.986388
197	Alanine/Glutamate_197	0.0575134	0.944239	0.986388
303	Unknown_303	0.0553128	0.946309	0.986388
306	Unknown_306	0.0573507	0.944392	0.986388
381	Unknown_381	0.0605165	0.941421	0.986388
36	Unknown_36	0.0370933	0.963641	0.991831
81	Unknown_81	0.0401617	0.960699	0.991831
92	AMP/ADP_92	0.0358351	0.964851	0.991831
103	Unknown_103	0.0465576	0.954596	0.991831
242	Unknown_242	0.0406618	0.96022	0.991831
262	Carnitine/sn-Glycero-3-phosphocholine_262	0.0357168	0.964965	0.991831
338	Citrate_338	0.0326198	0.967949	0.992596
106	Unknown/Cytosine/UDP-glucose_106	0.0269823	0.973408	0.994773
335	Glutathione/Citrate_335	0.0257934	0.974563	0.994773
27	Unknown_27	0.00858893	0.991451	0.99627
35	Unknown_35	0.0117586	0.988316	0.99627
219	Myo-inositol/Valine_219	0.0101753	0.989881	0.99627
264	Choline/O-Acetylcarnitine_264	0.0125787	0.987507	0.99627
403	Threonine_403	0.0103367	0.989721	0.99627
417	Ethanol_417	0.00826504	0.991772	0.99627
425	Unknown_425	0.00926414	0.990782	0.99627
94	Unknown_94	0.00565861	0.994359	0.996608
334	Glutathione_334	0.00144346	0.998558	0.998558

## Sheet: AUROC_PBS vs D39
2 components
	ROC 1	ROC 2	ROC 3	ROC 4	ROC 5
	0.1667	0.5	0.5	0.3333	0.8333
3 components
	ROC 1	ROC 2	ROC 3	ROC 4	ROC 5
	0.8333	0.6667	0.8333	0.1667	0.5
4 components
	ROC 1	ROC 2	ROC 3	ROC 4	ROC 5
	0.5	0.6667	0.6667	0.5	0.6667
5 components
	ROC 1	ROC 2	ROC 3	ROC 4	ROC 5
	0	0.5	0.3333	0.3333	0.5

## Sheet: AUROC_PBS vs C20-3
2 components
	ROC 1	ROC 2	ROC 3	ROC 4	ROC 5
	1	1	1	1	0.8889

## Sheet: AUROC_D39 vs C20-3
2 components
	ROC 1	ROC 2	ROC 3	ROC 4	ROC 5
	1	1	1	1	1
